# Supplementary material for: An ancient oxidase lost in vertebrates promotes extreme stress tolerance in an emerging cnidarian model for ecology, evolution and biomedicine
Source: J Exp Biol. 2026 May 26;229(10):jeb252244. doi: 10.1242/jeb.252244 (PMC13286374; doi:10.1242/jeb.252244)
Supplement: Dataset 1. [file jexbio-229-252244-Dataset1.xlsx]

## Sheet: O2 Consumption
Oxygen Consumption Data - 21C and 31C
Anemone Strain	Experimental Treatment	Experiment Date	Plate ID	Well #	Wet mass (g)	Treatment	O2 Consumption (mg O2/ g tissue/h)
GD-5	21	2023-12-15	1217	A2	0.014	Control	0.0146732
GD-7	21	2023-12-15	1217	A3	0.027	Control	0.00762033
GD-14	21	2023-12-20	1217	A2	0.037	Control	0.0248049
GD-10	21	2023-12-20	1217	A3	0.06	Control	0.0111442
GD-2	21	2023-12-20	1217	A4	0.012	Control	0.0168373
GD-13	21	2023-12-20	1217	A5	0.019	Control	0.0340364
GD-20	21	2024-01-24	1217	A3	0.025	Control	0.0624234
GD-1	21	2024-01-11	1217	A1	0.021	Control	0.0423392
GD-7	21	2024-01-11	1217	A2	0.018	Control	0.0770929
GD-16	21	2024-01-11	1217	A3	0.012	Control	0.0170689
GD-20	21	2024-01-11	1217	A4	0.016	Control	0.0141074
GD-27	21	2024-01-11	1217	A2	0.031	Control	0.0250782
GD-9	21	2024-01-11	1217	A6	0.036	Control	0.021931
GD-25	21	2023-12-15	1217	C2	0.018	5mM SHAM	0.0960456
GD-12	21	2023-12-15	1217	C3	0.016	5mM SHAM	0.112548
GD-23	21	2023-12-15	1217	C4	0.012	5mM SHAM	0.04451
GD-19	21	2023-12-18	1217	C2	0.033	5mM SHAM	0.0570945
GD-20	21	2023-12-18	1217	C3	0.016	5mM SHAM	0.0720487
GD-22	21	2023-12-18	1217	C4	0.018	5mM SHAM	0.0813062
GD-15	21	2024-01-24	1217	C2	0.026	5mM SHAM	0.0653431
GD-2	21	2024-01-24	1217	C3	0.028	5mM SHAM	0.0559415
GD-14	21	2024-01-24	1217	C4	0.024	5mM SHAM	0.145568
GD-9	21	2024-01-24	1217	C5	0.023	5mM SHAM	0.06988
GD-15	21	2023-12-15	1154	A2	0.017	5mM cyanide	0.050793
GD-19	21	2023-12-15	1154	A3	0.014	5mM cyanide	0.0251705
GD-13	21	2023-12-15	1154	A4	0.025	5mM cyanide	0.0231612
GD-17	21	2023-12-18	1154	A2	0.016	5mM cyanide	0.0492527
GD-24	21	2023-12-18	1154	A3	0.03	5mM cyanide	0.029666
GD-3	21	2023-12-18	1154	A4	0.013	5mM cyanide	0.0439146
GD-12	21	2024-01-24	1154	A2	0.017	5mM cyanide	0.0903479
GD-7	21	2024-01-24	1154	A3	0.023	5mM cyanide	0.0565814
GD-20	21	2024-01-24	1154	A4	0.022	5mM cyanide	0.0962382
GD-27	21	2024-01-24	1154	A5	0.024*	5mM cyanide	0.0012*
GD-25	21	2023-12-15	1154	C2	0.008	5mM SHAM + 5mM cyanide	0.0198743
GD-1	21	2023-12-15	1154	C3	0.022	5mM SHAM + 5mM cyanide	0.00523718
GD-11	21	2023-12-15	1154	C4	0.012	5mM SHAM + 5mM cyanide	0.00713872
GD-12	21	2023-12-18	1154	C2	0.018	5mM SHAM + 5mM cyanide	0.0160451
GD-15	21	2023-12-18	1154	C3	0.016	5mM SHAM + 5mM cyanide	0.0152196
GD-18	21	2023-12-18	1154	C4	0.022	5mM SHAM + 5mM cyanide	0.00858553
GD-10	21	2024-01-24	1154	C2	0.03	5mM SHAM + 5mM cyanide	0.00857524
GD-11	21	2024-01-24	1154	C3	0.04	5mM SHAM + 5mM cyanide	0.00519099
GD-23	21	2024-01-24	1154	C4	0.017	5mM SHAM + 5mM cyanide	0.00141323
GD-5	21	2024-01-24	1154	C5	0.016	5mM SHAM + 5mM cyanide	0.0232386
GD-16	31	2024-03-25	1154	A2	0.005	Control	0.137881
GD-3	31	2024-03-25	1154	A3	0.017	Control	0.12383
GD-11	31	2024-03-25	1154	A4	0.009	Control	0.126747
GD-18	31	2024-03-25	1154	A5	0.023	Control	0.0992467
GD-9	31	2024-03-25	1217	A3	0.016	Control	0.174736
GD-1	31	2024-03-25	1217	A2	0.014	Control	0.109275
GD-24	31	2024-03-25	1217	A4	0.008	Control	0.111522
GD-18	31	2024-03-25	1217	A5	0.007	Control	0.128839
GD-6	31	2024-04-01	1154	A2	0.017	Control	0.100485
GD-8	31	2024-04-01	1154	A3	0.006	Control	0.17627
GD-13	31	2024-04-01	1154	A4	0.006	Control	0.0691356
GD-18	31	2024-03-25	1154	B2	0.008	5mM SHAM	0.111417
GD-15	31	2024-03-25	1154	B3	0.016	5mM SHAM	0.0694082
GD-7	31	2024-03-25	1154	B4	0.015	5mM SHAM	0.100216
GD-14	31	2024-03-25	1154	B5	0.01	5mM SHAM	0.150135
GD-20	31	2024-03-25	1217	B2	0.018	5mM SHAM	0.0851443
GD-10	31	2024-03-25	1217	B3	0.009	5mM SHAM	0.114357
GD-22	31	2024-03-25	1217	B5	0.018	5mM SHAM	0.086838
GD-20	31	2024-04-01	1154	B2	0.01	5mM SHAM	0.0774523
GD-9	31	2024-04-01	1154	B3	0.009	5mM SHAM	0.0776872
GD-7	31	2024-04-01	1154	B4	0.008	5mM SHAM	0.0842229
GD-17	31	2024-03-25	1154	C2	0.01	5mM cyanide	0.0671588
GD-15	31	2024-03-25	1154	C3	0.02	5mM cyanide	0.070249
GD-7	31	2024-03-25	1154	C4	0.017	5mM cyanide	0.01174
GD-23	31	2024-03-25	1154	C5	0.011	5mM cyanide	0.115169
GD-20	31	2024-03-25	1217	C2	0.01	5mM cyanide	0.0475136
GD-10	31	2024-03-25	1217	C3	0.006	5mM cyanide	0.0363369
GD-22	31	2024-03-25	1217	C4	0.017	5mM cyanide	0.109044
GD-24	31	2024-04-01	1154	C2	0.007	5mM cyanide	0.0447337
GD-1	31	2024-04-01	1154	C3	0.009	5mM cyanide	0.0578891
GD-6	31	2024-04-01	1154	C4	0.009	5mM cyanide	0.0654238
GD-17	31	2024-03-25	1154	D2	0.02	5mM SHAM + 5mM cyanide	0.00301423
GD-2	31	2024-03-25	1154	D3	0.022	5mM SHAM + 5mM cyanide	0.00883083
GD-10	31	2024-03-25	1154	D4	0.008	5mM SHAM + 5mM cyanide	0.00254595
GD-23	31	2024-03-25	1154	D5	0.007	5mM SHAM + 5mM cyanide	0.0135022
GD-16	31	2024-03-25	1217	D2	0.018	5mM SHAM + 5mM cyanide	0.0258697
GD-24	31	2024-03-25	1217	D3	0.009	5mM SHAM + 5mM cyanide	0.0370274
GD-25	31	2024-03-25	1217	D4	0.019	5mM SHAM + 5mM cyanide	0.0413796
GD-24	31	2024-04-01	1154	D2	0.01	5mM SHAM + 5mM cyanide	0.018354
GD-2	31	2024-04-01	1154	D3	0.013	5mM SHAM + 5mM cyanide	0.00686409
GD-17	31	2024-04-01	1154	D4	0.005	5mM SHAM + 5mM cyanide	0.0098579
C2	Hypoxia	2025-05-23	1154	C2	0.008	5 mM cyanide	0.015378
C2	Hypoxia	2025-05-22	1217	C2	0.008	5mM cyanide	0.0262181
C3	Hypoxia	2025-05-22	1217	C3	0.007	5mM cyanide	0.015881
C4	Hypoxia	2025-05-22	1217	C4	0.008	5mM cyanide	0.00531444
C5	Hypoxia	2025-05-22	1217	C5	0.009	5mM cyanide	0.0102342
C6	Hypoxia	2025-05-22	1217	C6	0.01	5mM cyanide	0.00839088
C3	Hypoxia	2025-05-22	1154	C3	0.01	5mM cyanide	0.0170823
C4	Hypoxia	2025-05-22	1154	C4	0.008	5mM cyanide	0.0231091
C5	Hypoxia	2025-05-22	1154	C5	0.006	5mM cyanide	0.03032
C6	Hypoxia	2025-05-22	1154	C6	0.005	5mM cyanide	0.0143019
B2	Hypoxia	2025-05-22	1154	B2	0.004	5mM SHAM	0.0460647
B3	Hypoxia	2025-05-22	1154	B3	0.009	5mM SHAM	0.0455369
B4	Hypoxia	2025-05-22	1154	B4	0.011	5mM SHAM	0.0167133
B5	Hypoxia	2025-05-22	1154	B5	0.004	5mM SHAM	0.00256855
B6	Hypoxia	2025-05-22	1154	B6	0.013	5mM SHAM	0.0104813
B2	Hypoxia	2025-05-23	1217	B2	0.005	5mM SHAM	0.0466625
B2	Hypoxia	2025-05-23	1154	B2	0.005	5mM SHAM	0.0150435
B3	Hypoxia	2025-05-23	1154	B3	0.004	5mM SHAM	0.0423839
B4	Hypoxia	2025-05-23	1154	B4	0.006	5mM SHAM	0.0332541
B6	Hypoxia	2025-05-23	1154	B6	0.007	5mM SHAM	0.035514
D2	Hypoxia	2025-05-22	1154	D2	0.005	5mM SHAM + 5mM cyanide	0.0169746
D3	Hypoxia	2025-05-22	1154	D3	0.01	5mM SHAM + 5mM cyanide	0.00154359
D4	Hypoxia	2025-05-22	1154	D4	0.008	5mM SHAM + 5mM cyanide	0.00282718
D5	Hypoxia	2025-05-22	1154	D5	0.008	5mM SHAM + 5mM cyanide	0.00262995
D6	Hypoxia	2025-05-22	1154	D6	0.009	5mM SHAM + 5mM cyanide	0.00259895
D2	Hypoxia	2025-05-23	1217	D2	0.006	5mM SHAM + 5mM cyanide	0.0256187
D3	Hypoxia	2025-05-23	1217	D3	0.007	5mM SHAM + 5mM cyanide	0.019982
D2	Hypoxia	2025-05-23	1154	D2	0.005	5mM SHAM + 5mM cyanide	0.00936852
D3	Hypoxia	2025-05-23	1154	D3	0.008	5mM SHAM + 5mM cyanide	0.00535882
D4	Hypoxia	2025-05-23	1154	D4	0.006	5mM SHAM + 5mM cyanide	0.00960109
D5	Hypoxia	2025-05-23	1154	D5	0.007	5mM SHAM + 5mM cyanide	0.00341949
D6	Hypoxia	2025-05-23	1154	D6	0.008	5mM SHAM + 5mM cyanide	0.00339605
A2	Hypoxia	2025-05-22	1154	A2	0.007	Control	0.0900017
A3	Hypoxia	2025-05-22	1154	A3	0.004	Control	0.0886959
A4	Hypoxia	2025-05-22	1154	A4	0.004	Control	0.101382
A5	Hypoxia	2025-05-22	1154	A5	0.01	Control	0.0335599
A6	Hypoxia	2025-05-22	1154	A6	0.006	Control	0.160842
A5	Hypoxia	2025-05-23	1217	A5	0.009	Control	0.13993
A3	Hypoxia	2025-05-23	1154	A3	0.008	Control	0.107532
A5	Hypoxia	2025-05-23	1154	A5	0.007	Control	0.122426
A6	Hypoxia	2025-05-23	1154	A6	0.006	Control	0.141673

## Sheet: H2S Responsiveness
Hydrogen Sulphide Responsiveness
Standard Curve		2024-03-13												Standard Curve		2024-03-13												Standard Curve		2024-03-14
Concentration (uM)	Absorbance	Blank Corrected												Concentration (uM)	Absorbance	Blank Corrected												Concentration (uM)	Absorbance	Blank Corrected
0	0.057	0												0	0.048	0												0	0.031	0
20	0.216	0.159												20	0.218	0.17												20	0.352	0.321
40	0.44	0.383												40	0.434	0.386												40	0.616	0.585
80	0.8	0.743												80	0.769	0.721												80	1.159	1.128
160	1.376	1.319												160	1.333	1.285												160	1.881	1.85
200	1.439	1.382												200	1.391	1.343												200	2.114	2.083
250	1.816	1.759												250	1.834	1.786												250	2.352	2.321
300	2.048	1.991												300	2.001	1.953												300	2.565	2.534
500	2.633	2.576												500	2.536	2.488												500	3.088	3.057
1000	3.2	3.143												1000	3.106	3.058												1000	3.193	3.162
TRIAL 1: CONTROL (DMSO only)	Absorbance (Replicate 1)	Absorbance (Replicate 2)	Absorbance (Replicate 3)	Average	Log [total sulphides]	[total sulphides]	[total sulphides] corrected for dilutions	pH	Proportion H2S	[H2S]	# responsive to prodding (n/6)	% H2S lost		Trial 1: AOX Inhibited (5mM SHAM)	Absorbance (Replicate 1)	Absorbance (Replicate 2)	Absorbance (Replicate 3)	Average	Log [total sulphides]	[total sulphides]	[total sulphides] corrected for dilutions	pH	Proportion H2S	[H2S]	# responsive to prodding (n/6)	% H2S lost		Trial 1: COX Inhibited (5mM cyanide)	Absorbance (Replicate 1)	Absorbance (Replicate 2)	Absorbance (Replicate 3)	Average	Log [total sulphides]	[total sulphides]	[total sulphides] corrected for dilutions	pH	Proportion H2S	[H2S]	# responsive to prodding (n/6)	% H2S lost
Exposure 1 (start)	0.533	0.487	0.488	0.502667	1.74786	55.9572	55.9572	7.08	0.605463	33.88	6			Exposure 1 (start)	0.632	0.647	0.647	0.642	1.86665	73.5618	73.5618	7.04	0.627238	46.1407	4			Exposure 1 (start)	0.523	0.625	0.539	0.562333	1.55748	36.098	36.098	7.05	0.621838	22.4471	6
Exposure 1 (end)	0.412	0.41	0.414	0.412	1.65833	45.5332	45.5332	7.23	0.520711	23.7096	6	0.300188		Exposure 1 (end)	0.599	0.607	0.635	0.613667	1.84577	70.1084	70.1084	7.14	0.572027	40.1039	4	0.130836		Exposure 1 (end)	0.386	0.386	0.427	0.399667	1.35837	22.8231	22.8231	7.07	0.61095	13.9438	6	0.378817
Exposure 2 (start)	1.007	0.991	0.988	0.995333	2.07173	117.958	117.958	7.03	0.632605	74.6208	6			Exposure 2 (start)	1.053	1.079	1.069	1.067	2.11613	130.657	130.657	7.05	0.621838	81.2477	3			Exposure 2 (start)	1.009	1.01	1.017	1.012	1.85249	71.2016	71.2016	7.03	0.632605	45.0425	6
Exposure 2 (end)	0.832	0.816	0.823	0.823667	1.9778	95.017	95.017	6.99	0.653739	62.1163	6	0.167575		Exposure 2 (end)	1.038	1.083	1.059	1.06	2.11269	129.626	129.626	7.15	0.566381	73.4178	3	0.0963707		Exposure 2 (end)	0.788	0.788	0.8	0.792	1.73151	53.8902	53.8902	7.03	0.632605	34.0912	6	0.243133
Exposure 3 (start)	1.869	1.856	1.866	1.86367	2.43945	275.075	275.075	7	0.648508	178.388	6			Exposure 3 (start)	1.901	1.91	1.895	1.902	2.46703	293.11	293.11	6.98	0.658932	193.14	2			Exposure 3 (start)	1.602	1.605	1.614	1.607	2.10066	126.084	126.084	6.98	0.658932	83.0806	6
Exposure 3 (end)	1.546	1.538	1.552	1.54533	2.31591	206.97	206.97	7.15	0.566381	117.224	6	0.342872		Exposure 3 (end)	1.647	1.757	1.749	1.71767	2.39512	248.379	248.379	6.96	0.669205	166.217	2	0.139397		Exposure 3 (end)	1.408	1.421	1.443	1.424	2.03077	107.342	107.342	7.01	0.643242	69.0471	6	0.168914
Exposure 4 (start)	2.707	2.712	2.739	2.71933	2.7776	599.238	599.238	7	0.648508	388.611	6			Exposure 4 (start)	2.576	2.621	2.622	2.60633	2.75546	569.45	569.45	7	0.648508	369.293	2			Exposure 4 (start)	2.495	2.521	2.542	2.51933	2.4529	283.729	283.729	7.07	0.61095	173.344	6
Exposure 4 (end)	2.359	2.323	2.348	2.34333	2.6227	419.471	419.471	7.09	0.59995	251.662	6	0.352407		Exposure 4 (end)	2.538	2.617	2.629	2.59467	2.75047	562.948	562.948	6.99	0.653739	368.021	2	0.00344294		Exposure 4 (end)	2.158	2.218	2.225	2.20033	2.32122	209.517	209.517	7.06	0.616409	129.148	6	0.25496
Exposure 5 (start)	2.412	2.461	2.454	2.44233	2.66187	459.059	918.118	7.02	0.63794	585.705	6			Exposure 5 (start)	2.563	2.602	2.638	2.601	2.75319	566.481	1132.96	7.08	0.605463	685.967	2			Exposure 5 (start)	2.599	2.59	2.567	2.58533	2.4831	304.16	608.319	7.09	0.59995	364.961	6
Exposure 5 (end)	2.297	2.272	2.285	2.28467	2.59985	397.972	795.944	7.04	0.627238	499.246	6	0.147614		Exposure 5 (end)	2.559	2.587	2.619	2.58833	2.74731	558.867	1117.73	7.07	0.61095	682.88	2	0.00449999		Exposure 5 (end)	2.221	2.241	2.299	2.25367	2.3423	219.936	439.872	7.12	0.583262	256.56	6	0.297019
Exposure 6 (start)	2.533	2.514	2.511	2.51933	2.693	493.169	1972.67	6.93	0.684314	1349.93	6			Exposure 6 (start)	2.532	2.485	2.559	2.52533	2.71931	523.972	2095.89	7	0.648508	1359.2	0			Exposure 6 (start)	2.589	2.571	2.53	2.56333	2.47288	297.086	1188.35	6.97	0.664088	789.166	6
Exposure 6 (end)	2.2	2.154	2.157	2.17033	2.55588	359.654	1438.61	7.01	0.643242	925.377	6	0.314499		Exposure 6 (end)	2.22	2.189	2.237	2.21533	2.59007	389.105	1556.42	7	0.648508	1009.35	0	0.257393		Exposure 6 (end)	2.136	2.198	2.125	2.153	2.30315	200.979	803.915	7.03	0.632605	508.561	6	0.355571
Exposure 7 (start)	2.647	2.288	2.314	2.41633	2.6515	448.227	4482.27	7.08	0.605463	2713.85	6			Exposure 7 (start)	2.46	2.477	2.468	2.46833	2.69459	494.982	4949.82	7.03	0.632605	3131.28	0			Exposure 7 (start)	2.245	2.213	2.229	2.229	2.33249	215.027	2150.27	6.96	0.669205	1438.97	6
Exposure 7 (end)	1.99	2.017	2.035	2.014	2.49647	313.668	3136.68	7.13	0.577654	1811.92	6	0.332344		Exposure 7 (end)	2.416	2.393	2.478	2.429	2.67797	476.399	4763.99	7.04	0.627238	2988.16	0	0.0457078		Exposure 7 (end)	2.065	2.099	2.113	2.09233	2.28001	190.552	1905.52	6.95	0.674282	1284.86	6	0.1071
Exposure 8 (start)	2.922	2.962	2.981	2.955	2.88775	772.234	7722.34	7	0.648508	5008	6			Exposure 8 (start)	2.914	2.927	2.939	2.92667	2.91607	824.27	8242.7	6.99	0.653739	5388.57	0			Exposure 8 (start)	2.956	2.978	2.986	2.97333	2.70447	506.378	5063.78	7.09	0.59995	3038.01	6
Exposure 8 (end)	2.783	2.849	2.851	2.82767	2.82649	670.634	6706.34	7.21	0.532192	3569.06	6	0.287329		Exposure 8 (end)	2.276	2.375	2.329	2.32667	2.63547	431.984	4319.84	7.01	0.643242	2778.7	0	0.484334		Exposure 8 (end)	2.934	2.973	2.945	2.95067	2.68875	488.376	4883.76	7.04	0.627238	3063.28	6
Control														AOX inhibited (SHAM)														COX inhibited (SHAM)
n=6 mixed genotypes														n=6 mixed genotypes														n=6 mixed genotypes
no signs of distress (no retracted tentacles) - see videos														signs of distress (retracted tentacles) - see videos														no signs of distress (no retracted tentacles) - see videos
100% survived after return to clean water														100% survived after return to clean water														100% survived after return to clean water
Room Temp = 23C														Room Temp = 23C														Room Temp = 23C
Standard Curve		2024-03-15												Standard Curve		2024-03-15												Standard Curve		2024-03-15
Concentration (uM)	Absorbance	Blank Corrected												Concentration (uM)	Absorbance	Blank Corrected												Concentration (uM)	Absorbance	Blank Corrected
0	0.031	0												0	0.032	0												0	0.057	0
20	0.337	0.306												20	0.339	0.307												20	0.348	0.291
40	0.675	0.644												40	0.679	0.647												40	0.678	0.621
80	1.18	1.149												80	1.183	1.151												80	1.181	1.124
160	1.791	1.76												160	1.871	1.839												160	1.797	1.74
200	2.143	2.112												200	2.094	2.062												200	2.129	2.072
250	2.349	2.318												250	2.349	2.317												250	2.345	2.288
300	2.562	2.531												300	2.507	2.475												300	2.603	2.546
500	3.141	3.11												500	3.069	3.037												500	3.113	3.056
1000	3.179	3.148												1000	3.153	3.121												1000	3.195	3.138
TRIAL 2: CONTROL (DMSO only)	Absorbance (Replicate 1)	Absorbance (Replicate 1)	Absorbance (Replicate 1)	Average	Log [total sulphides]	[total sulphides]	[total sulphides] corrected for dilutions	pH	Proportion H2S	[H2S]	# responsive to prodding (n/6)	% H2S lost		Trial 2: AOX Inhibited (5mM SHAM)	Absorbance (Replicate 1)	Absorbance (Replicate 1)	Absorbance (Replicate 1)	Average	Log [total sulphides]	[total sulphides]	[total sulphides] corrected for dilutions	pH	Proportion H2S	[H2S]	# responsive to prodding (n/6)	% H2S lost		Trial 2: COX Inhibited (5mM cyanide)	Absorbance (Replicate 1)	Absorbance (Replicate 1)	Absorbance (Replicate 1)	Average	Log [total sulphides]	[total sulphides]	[total sulphides] corrected for dilutions	pH	Proportion H2S	[H2S]	# responsive to prodding (n/6)	% H2S lost
Exposure 1 (start)	0.665	0.674	0.675	0.671333	1.66352	46.0808	46.0808	7.04	0.627238	28.9036	6			Exposure 1 (start)	0.672	0.674	0.681	0.675667	1.652	44.8743	44.8743	6.99	0.653739	29.336	3			Exposure 1 (start)	0.631	0.657	0.697	0.661667	1.67299	47.0967	47.0967	7.02	0.63794	30.0449	6
Exposure 1 (end)	0.409	0.408	0.399	0.405333	1.38405	24.2133	24.2133	7.03	0.632605	15.3174	6	0.470051		Exposure 1 (end)	0.426	0.42	0.42	0.422	1.41805	26.1849	26.1849	7	0.648508	16.9811	3	0.421152		Exposure 1 (end)	0.491	0.5	0.528	0.506333	1.53688	34.4256	34.4256	7.1	0.594411	20.4629	6	0.318921
Exposure 2 (start)	0.755	0.837	0.801	0.797667	1.74936	56.1508	56.1508	7	0.648508	36.4143	6			Exposure 2 (start)	0.802	0.799	0.797	0.799333	1.73279	54.0489	54.0489	6.98	0.658932	35.6146	2			Exposure 2 (start)	0.707	0.715	0.768	0.73	1.72051	52.5421	52.5421	6.98	0.658932	34.6217	6
Exposure 2 (end)	0.587	0.588	0.59	0.588333	1.59625	39.468	39.468	7.02	0.63794	25.1782	6	0.308561		Exposure 2 (end)	0.569	0.563	0.563	0.565	1.56503	36.7308	36.7308	6.97	0.664088	24.3925	2	0.315099		Exposure 2 (end)	0.556	0.554	0.557	0.555667	1.58591	38.5398	38.5398	6.99	0.653739	25.1949	6	0.272279
Exposure 3 (start)	1.228	1.221	1.223	1.224	1.9631	91.8552	91.8552	6.89	0.703865	64.6537	6			Exposure 3 (start)	1.223	1.218	1.224	1.22167	1.94771	88.6554	88.6554	7.04	0.627238	55.608	2			Exposure 3 (start)	1.176	1.175	1.181	1.17733	1.95384	89.9158	89.9158	7.07	0.61095	54.934	6
Exposure 3 (end)	1.068	1.073	1.081	1.074	1.89614	78.7298	78.7298	6.93	0.684314	53.8759	6	0.166701		Exposure 3 (end)	1.081	1.074	1.096	1.08367	1.8846	76.6648	76.6648	7.04	0.627238	48.087	2	0.13525		Exposure 3 (end)	1.051	1.051	1.052	1.05133	1.89703	78.8923	78.8923	7.05	0.621838	49.0582	6	0.106961
Exposure 4 (start)	2.549	2.556	2.569	2.558	2.48599	306.189	306.189	7.01	0.643242	196.954	6			Exposure 4 (start)	2.523	2.568	2.57	2.55367	2.50107	317.007	317.007	7.05	0.621838	197.127	1			Exposure 4 (start)	2.537	2.538	2.558	2.54433	2.49006	309.075	309.075	6.99	0.653739	202.054	6
Exposure 4 (end)	2.43	2.41	2.412	2.41733	2.42367	265.26	265.26	7.04	0.627238	166.381	6	0.155227		Exposure 4 (end)	2.454	2.459	2.412	2.44167	2.44725	280.057	280.057	7.08	0.605463	169.564	1	0.139823		Exposure 4 (end)	2.315	2.343	2.3	2.31933	2.39272	247.016	247.016	7.06	0.616409	152.263	6	0.246427
Exposure 5 (start)	2.718	2.711	2.704	2.711	2.56108	363.979	727.957	7.07	0.61095	444.745	6			Exposure 5 (start)	2.669	2.663	2.668	2.66667	2.56005	363.123	726.246	6.96	0.669205	486.008	1			Exposure 5 (start)	2.369	2.522	2.538	2.47633	2.45929	287.933	575.866	7.08	0.605463	348.666	6
Exposure 5 (end)	2.341	2.299	2.34	2.32667	2.38631	243.393	486.786	7.06	0.616409	300.059	6	0.325324		Exposure 5 (end)	2.318	2.322	2.266	2.302	2.38464	242.461	484.923	7	0.648508	314.476	1	0.35294		Exposure 5 (end)	2.246	2.298	2.297	2.28033	2.37695	238.204	476.408	7.11	0.588848	280.532	6	0.195412
Exposure 6 (start)	2.358	2.355	2.385	2.366	2.40231	252.527	1010.11	7.1	0.594411	600.418	6			Exposure 6 (start)	2.408	2.361	2.459	2.40933	2.43208	270.446	1081.79	7.03	0.632605	684.343	1			Exposure 6 (start)	2.246	2.297	2.337	2.29333	2.38218	241.09	964.361	7.09	0.59995	578.568	6
Exposure 6 (end)	2.179	2.229	2.219	2.209	2.33938	218.463	873.852	7.11	0.588848	514.566	6	0.142987		Exposure 6 (end)	2.224	2.195	2.176	2.19833	2.34057	219.064	876.257	7.06	0.616409	540.133	1	0.210728		Exposure 6 (end)	2.157	2.148	2.209	2.17133	2.33406	215.803	863.21	7.07	0.61095	527.378	6	0.0884767
Exposure 7 (start)	2.334	2.298	2.349	2.327	2.38631	243.393	2433.93	7.02	0.63794	1552.7	6			Exposure 7 (start)	2.379	2.358	2.439	2.392	2.42438	265.69	2656.9	7.12	0.583262	1549.67	0			Exposure 7 (start)	2.356	2.375	2.379	2.37	2.41377	259.278	2592.78	7.04	0.627238	1626.29	6
Exposure 7 (end)	2.139	2.12	2.099	2.11933	2.30475	201.72	2017.2	7.04	0.627238	1265.26	6	0.185123		Exposure 7 (end)	2.066	2.102	2.131	2.09967	2.30041	199.713	1997.13	7.08	0.605463	1209.19	0	0.219713		Exposure 7 (end)	2.049	2.034	2.062	2.04833	2.28725	193.755	1937.55	7.09	0.59995	1162.43	6	0.285225
Exposure 8 (start)	2.761	2.77	2.836	2.789	2.60361	401.426	4014.26	7.11	0.588848	2363.78	6			Exposure 8 (start)	2.805	2.906	2.894	2.86833	2.68279	481.72	4817.2	7.01	0.643242	3098.62	0			Exposure 8 (start)	2.775	2.664	2.837	2.75867	2.59907	397.255	3972.55	7.06	0.616409	2448.71	6
Exposure 8 (end)	2.712	2.674	2.685	2.69033	2.55018	354.961	3549.61	7.11	0.588848	2090.18	6	0.115748		Exposure 8 (end)	2.807	2.793	2.736	2.77867	2.62493	421.627	4216.27	7.01	0.643242	2712.08	0	0.124746		Exposure 8 (end)	2.711	2.745	2.755	2.737	2.58687	386.248	3862.48	7.06	0.616409	2380.87	6	0.0277066
Control														AOX inhibited (SHAM)														COX inhibited (SHAM)
n=6 mixed genotypes														n=6 mixed genotypes														n=6 mixed genotypes
no signs of distress (no retracted tentacles) - see videos														signs of distress (retracted tentacles) - see videos														no signs of distress (no retracted tentacles) - see videos
100% survived after return to clean water														100% survived after return to clean water														100% survived after return to clean water
Room Temp = 23C														Room Temp = 23C														Room Temp = 23C

## Sheet: Hypoxia Responsiveness
Hypoxia Responsiveness
2024-03-29								2024-04-03								Trial 1
Trial 1				% air saturation				Trial 2				% air saturation					Air saturation (%)				# of anemones responsive (n/6)
Time (s)	Time (min)	Time (h)	Temperature	Control	5mM SHAM	5mM cyanide		Time (s)	Time (min)	Time (h)	Temperature	Control	5mM SHAM	5mM cyanide		Time point	Control	5mM SHAM	5mM cyanide	Average	Control	5mM SHAM	5mM cyanide
1	0.0166667	0.000277778	22.565	99.056	96.093	93.541		1	0.0166667	0.000277778	22.839	103.794	103.975	100.631		0 min	99.056	96.093	93.541	96.23	6	6	6
2	0.0333333	0.000555556	22.566	98.978	96.071	93.454		2	0.0333333	0.000555556	22.839	103.845	103.987	100.642		0-10 min	89.6409	88.2178	82.0886	86.6491	6	6	5
3	0.05	0.000833333	22.566	98.854	95.92	93.445		3	0.05	0.000833333	22.839	103.797	103.92	100.62		10-20 min	68.9777	66.7369	63.8261	66.5136	5	4	0
4	0.0666667	0.00111111	22.567	98.783	95.921	93.355		4	0.0666667	0.00111111	22.839	103.743	104.01	100.638		20-30 min	50.0026	53.4295	55.2884	52.9068	5	4	0
5	0.0833333	0.00138889	22.567	98.699	95.825	93.287		5	0.0833333	0.00138889	22.841	103.754	103.982	100.592		30-40 min	36.5378	38.487	44.2795	39.7681	5	2	0
6	0.1	0.00166667	22.568	98.478	95.702	93.273		6	0.1	0.00166667	22.842	103.748	103.965	100.678		40-50 min	32.5519	33.9938	38.2185	34.9214	5	2	0
7	0.116667	0.00194444	22.568	98.398	95.642	93.161		7	0.116667	0.00194444	22.842	103.85	103.995	100.66		50 -60 min	32.8871	29.549	35.9147	32.7836	5	2	0
8	0.133333	0.00222222	22.569	98.271	95.663	93.116		8	0.133333	0.00222222	22.839	103.837	104.022	100.644		60-70 min	23.0301	26.3791	32.5992	27.3361	5	3	0
9	0.15	0.0025	22.569	98.203	95.568	93.005		9	0.15	0.0025	22.839	103.881	104.001	100.661		70-80 min	16.2963	23.3224	24.3018	21.3068	5	3	0
10	0.166667	0.00277778	22.569	98.185	95.543	92.969		10	0.166667	0.00277778	22.837	103.858	103.981	100.699
11	0.183333	0.00305556	22.569	98.113	95.494	92.968		11	0.183333	0.00305556	22.837	103.877	104.048	100.725		Trial 2
12	0.2	0.00333333	22.569	97.877	95.368	92.801		12	0.2	0.00333333	22.839	103.81	104.044	100.653			Air saturation (%)				# of anemones responsive (n/6)
13	0.216667	0.00361111	22.568	97.822	95.42	92.859		13	0.216667	0.00361111	22.839	103.829	104.011	100.694		Time point	Control	5mM SHAM	5mM cyanide	Average	Control	5mM SHAM	5mM cyanide
14	0.233333	0.00388889	22.57	97.641	95.378	92.787		14	0.233333	0.00388889	22.84	103.872	104.019	100.629		0 min	103.794	103.975	100.631	102.8	6	6	6
15	0.25	0.00416667	22.57	97.585	95.239	92.676		15	0.25	0.00416667	22.838	103.852	104.064	100.677		0-10 min	78.3927	77.1622	84.3826	79.9792	6	5	5
16	0.266667	0.00444444	22.572	97.514	95.175	92.708		16	0.266667	0.00444444	22.837	103.901	104.049	100.667		10-20 min	54.8053	55.1614	48.2248	52.7305	6	5	4
17	0.283333	0.00472222	22.572	97.422	95.173	92.638		17	0.283333	0.00472222	22.838	103.835	104.034	100.62		20-30 min	47.9473	52.1606	47.9934	49.3671	6	4	4
18	0.3	0.005	22.572	97.304	95.187	92.637		18	0.3	0.005	22.839	103.948	104.118	100.626		30-40 min	42.7191	43.3621	39.4201	41.8338	6	4	2
19	0.316667	0.00527778	22.571	97.269	94.967	92.522		19	0.316667	0.00527778	22.84	103.966	104.035	100.652		40-50 min	42.3978	37.2616	33.422	37.6938	6	4	2
20	0.333333	0.00555556	22.569	97.189	95.053	92.476		20	0.333333	0.00555556	22.839	103.898	104.05	100.665		50 -60 min	33.7756	29.2404	24.9113	29.3091	6	2	0
21	0.35	0.00583333	22.567	97.062	94.933	92.457		21	0.35	0.00583333	22.837	103.837	104.049	100.619		60-70 min	19.4348	24.2762	23.8878	22.5329	6	2	0
22	0.366667	0.00611111	22.568	97.004	94.937	92.429		22	0.366667	0.00611111	22.838	103.831	103.998	100.668		70-80 min	18.2323	18.8439	18.542	18.5394	5	1	0
23	0.383333	0.00638889	22.569	96.889	94.871	92.441		23	0.383333	0.00638889	22.839	103.87	104.047	100.761
24	0.4	0.00666667	22.57	96.835	94.845	92.39		24	0.4	0.00666667	22.838	103.829	104.097	100.743		COMBINED DATA
25	0.416667	0.00694444	22.571	96.743	94.818	92.318		25	0.416667	0.00694444	22.836	103.913	104.083	100.695			% air saturation	# of anemones responsive (n/6)			% responsive
26	0.433333	0.00722222	22.571	96.66	94.707	92.349		26	0.433333	0.00722222	22.838	103.901	104.07	100.702		Time point	Average	Control	5mM SHAM	5mM cyanide	Control	SHAM	Cyanide
27	0.45	0.0075	22.572	96.523	94.695	92.254		27	0.45	0.0075	22.84	103.897	104.089	100.702		0 min	99.515	12	12	12	100	100	100
28	0.466667	0.00777778	22.571	96.455	94.624	92.258		28	0.466667	0.00777778	22.841	103.95	104.012	100.731		0-10 min	83.3141	12	11	10	100	91.6667	83.3333
29	0.483333	0.00805556	22.57	96.327	94.62	92.205		29	0.483333	0.00805556	22.839	103.93	104.073	100.707		10-20 min	59.622	11	9	4	91.6667	75	33.3333
30	0.5	0.00833333	22.569	96.22	94.627	92.206		30	0.5	0.00833333	22.839	103.889	104.103	100.743		20-30 min	51.137	11	8	4	91.6667	66.6667	33.3333
31	0.516667	0.00861111	22.57	96.182	94.475	92.246		31	0.516667	0.00861111	22.838	103.913	104.109	100.753		30-40 min	40.8009	11	6	2	91.6667	50	16.6667
32	0.533333	0.00888889	22.573	96.061	94.492	92.126		32	0.533333	0.00888889	22.839	104.001	104.078	100.754		40-50 min	36.3076	11	6	2	91.6667	50	16.6667
33	0.55	0.00916667	22.573	95.995	94.421	92.146		33	0.55	0.00916667	22.84	104.037	104.129	100.744		50 -60 min	31.0464	11	4	0	91.6667	33.3333	0
34	0.566667	0.00944444	22.574	95.854	94.389	92.083		34	0.566667	0.00944444	22.842	104.024	104.087	100.574		60-70 min	24.9345	11	5	0	91.6667	41.6667	0
35	0.583333	0.00972222	22.573	95.871	94.39	92.095		35	0.583333	0.00972222	22.84	103.927	104.268	99.546		70-80 min	19.9231	10	4	0	83.3333	33.3333	0
36	0.6	0.01	22.572	95.719	94.392	92.08		36	0.6	0.01	22.838	103.92	104.319	99.365
37	0.616667	0.0102778	22.574	95.673	94.316	92.027		37	0.616667	0.0102778	22.837	103.991	104.766	98.993
38	0.633333	0.0105556	22.573	95.565	94.291	91.986		38	0.633333	0.0105556	22.836	103.899	104.247	99.044
39	0.65	0.0108333	22.572	95.485	94.256	91.915		39	0.65	0.0108333	22.837	103.877	103.756	99.256
40	0.666667	0.0111111	22.571	95.431	94.249	91.947		40	0.666667	0.0111111	22.836	103.869	103.513	99.448
41	0.683333	0.0113889	22.572	95.438	94.215	91.957		41	0.683333	0.0113889	22.836	103.906	103.298	99.679
42	0.7	0.0116667	22.574	95.251	94.233	91.834		42	0.7	0.0116667	22.837	103.973	103.065	99.737
43	0.716667	0.0119444	22.573	95.211	94.107	91.835		43	0.716667	0.0119444	22.838	103.878	102.846	99.931
44	0.733333	0.0122222	22.573	95.143	94.075	91.87		44	0.733333	0.0122222	22.836	104.034	102.765	99.951
45	0.75	0.0125	22.573	95.113	94.045	91.829		45	0.75	0.0125	22.836	104.755	102.52	100.184
46	0.766667	0.0127778	22.573	95.053	94.057	91.833		46	0.766667	0.0127778	22.837	103.244	102.379	100.214
47	0.783333	0.0130556	22.572	94.832	93.954	91.756		47	0.783333	0.0130556	22.841	101.726	102.212	100.344
48	0.8	0.0133333	22.573	94.867	93.954	91.734		48	0.8	0.0133333	22.845	100.224	101.95	100.357
49	0.816667	0.0136111	22.572	94.787	93.976	91.771		49	0.816667	0.0136111	22.843	98.903	101.719	100.476
50	0.833333	0.0138889	22.573	94.738	93.953	91.648		50	0.833333	0.0138889	22.842	97.783	101.604	100.443
51	0.85	0.0141667	22.573	94.726	93.911	91.564		51	0.85	0.0141667	22.842	96.715	101.618	100.588
52	0.866667	0.0144444	22.572	94.628	93.831	91.544		52	0.866667	0.0144444	22.843	95.808	101.607	100.544
53	0.883333	0.0147222	22.574	94.578	93.889	91.558		53	0.883333	0.0147222	22.845	94.984	101.492	100.555
54	0.9	0.015	22.574	94.538	93.769	91.523		54	0.9	0.015	22.848	94.255	101.502	100.62
55	0.916667	0.0152778	22.573	94.407	93.736	91.422		55	0.916667	0.0152778	22.849	93.501	101.411	100.692
56	0.933333	0.0155556	22.573	94.387	93.771	91.4		56	0.933333	0.0155556	22.849	92.914	101.325	100.72
57	0.95	0.0158333	22.573	94.316	93.743	91.395		57	0.95	0.0158333	22.85	92.328	101.263	100.731
58	0.966667	0.0161111	22.576	94.249	93.699	91.257		58	0.966667	0.0161111	22.85	91.745	101.156	100.759
59	0.983333	0.0163889	22.577	94.168	93.649	91.244		59	0.983333	0.0163889	22.851	91.231	101.113	100.82
60	1	0.0166667	22.577	94.176	93.608	91.26		60	1	0.0166667	22.848	90.762	100.984	100.823
61	1.01667	0.0169444	22.578	94.087	93.669	91.23		61	1.01667	0.0169444	22.846	90.367	101.042	100.933
62	1.03333	0.0172222	22.577	94.071	93.646	91.122		62	1.03333	0.0172222	22.849	89.855	100.952	100.785
63	1.05	0.0175	22.577	93.972	93.593	91.128		63	1.05	0.0175	22.85	89.551	100.891	100.901
64	1.06667	0.0177778	22.578	93.867	93.57	91.091		64	1.06667	0.0177778	22.852	89.177	100.93	100.837
65	1.08333	0.0180556	22.576	93.853	93.527	91.017		65	1.08333	0.0180556	22.849	88.786	100.849	100.855
66	1.1	0.0183333	22.576	93.764	93.526	90.981		66	1.1	0.0183333	22.848	88.451	100.822	100.891
67	1.11667	0.0186111	22.577	93.656	93.498	90.901		67	1.11667	0.0186111	22.847	88.142	100.775	100.818
68	1.13333	0.0188889	22.579	93.736	93.463	90.834		68	1.13333	0.0188889	22.847	87.845	100.746	100.873
69	1.15	0.0191667	22.578	93.632	93.459	90.784		69	1.15	0.0191667	22.847	87.543	100.787	100.871
70	1.16667	0.0194444	22.579	93.582	93.484	90.756		70	1.16667	0.0194444	22.847	87.176	100.772	100.885
71	1.18333	0.0197222	22.578	93.519	93.44	90.656		71	1.18333	0.0197222	22.848	87.48	100.68	100.907
72	1.2	0.02	22.58	93.464	93.425	90.685		72	1.2	0.02	22.849	92.918	99.991	100.859
73	1.21667	0.0202778	22.58	93.489	93.332	90.596		73	1.21667	0.0202778	22.848	96.666	99.82	100.863
74	1.23333	0.0205556	22.578	93.483	93.315	90.552		74	1.23333	0.0205556	22.849	96.938	99.781	100.932
75	1.25	0.0208333	22.578	93.382	93.344	90.495		75	1.25	0.0208333	22.849	96.682	99.684	100.849
76	1.26667	0.0211111	22.578	93.356	93.247	90.469		76	1.26667	0.0211111	22.851	96.24	99.769	100.904
77	1.28333	0.0213889	22.58	93.308	93.291	90.434		77	1.28333	0.0213889	22.85	95.835	99.927	100.848
78	1.3	0.0216667	22.583	93.259	93.214	90.371		78	1.3	0.0216667	22.85	95.436	100.081	100.873
79	1.31667	0.0219444	22.584	93.246	93.258	90.299		79	1.31667	0.0219444	22.849	94.993	100.179	100.93
80	1.33333	0.0222222	22.582	93.158	93.234	90.262		80	1.33333	0.0222222	22.85	94.601	100.278	100.929
81	1.35	0.0225	22.584	93.181	93.176	90.254		81	1.35	0.0225	22.848	94.188	100.25	100.897
82	1.36667	0.0227778	22.584	93.176	93.198	90.184		82	1.36667	0.0227778	22.848	93.798	100.288	100.892
83	1.38333	0.0230556	22.586	93.076	93.213	90.186		83	1.38333	0.0230556	22.847	93.462	100.332	100.798
84	1.4	0.0233333	22.587	92.994	93.159	90.059		84	1.4	0.0233333	22.848	93.122	100.337	100.901
85	1.41667	0.0236111	22.586	93.003	93.164	90.019		85	1.41667	0.0236111	22.849	92.686	100.238	100.895
86	1.43333	0.0238889	22.586	93.037	93.173	90.02		86	1.43333	0.0238889	22.848	92.327	100.269	100.884
87	1.45	0.0241667	22.586	92.938	93.131	89.945		87	1.45	0.0241667	22.848	92.068	100.283	100.917
88	1.46667	0.0244444	22.585	92.955	93.077	89.911		88	1.46667	0.0244444	22.849	91.655	100.395	101.111
89	1.48333	0.0247222	22.585	92.917	93.148	89.818		89	1.48333	0.0247222	22.85	91.274	100.27	99.597
90	1.5	0.025	22.583	92.914	93.041	89.86		90	1.5	0.025	22.849	91.02	100.657	97.784
91	1.51667	0.0252778	22.582	92.846	93.049	89.81		91	1.51667	0.0252778	22.849	90.661	100.208	96.173
92	1.53333	0.0255556	22.582	92.822	93.013	89.772		92	1.53333	0.0255556	22.849	90.318	99.657	94.691
93	1.55	0.0258333	22.583	92.789	92.997	89.702		93	1.55	0.0258333	22.847	89.993	99.091	93.347
94	1.56667	0.0261111	22.583	92.721	92.945	89.652		94	1.56667	0.0261111	22.848	89.703	98.678	92.218
95	1.58333	0.0263889	22.584	92.702	92.927	89.601		95	1.58333	0.0263889	22.847	89.36	98.102	91.196
96	1.6	0.0266667	22.586	92.716	92.965	89.61		96	1.6	0.0266667	22.847	89.094	97.694	90.171
97	1.61667	0.0269444	22.586	92.635	92.977	89.53		97	1.61667	0.0269444	22.85	88.745	97.224	89.241
98	1.63333	0.0272222	22.586	92.63	92.966	89.491		98	1.63333	0.0272222	22.851	88.434	96.79	88.353
99	1.65	0.0275	22.586	92.635	92.926	89.496		99	1.65	0.0275	22.851	88.203	96.257	87.531
100	1.66667	0.0277778	22.585	92.59	92.99	89.474		100	1.66667	0.0277778	22.85	87.825	95.879	86.776
101	1.68333	0.0280556	22.586	92.556	92.91	89.421		101	1.68333	0.0280556	22.85	87.48	95.492	86.091
102	1.7	0.0283333	22.586	92.515	92.868	89.339		102	1.7	0.0283333	22.851	87.241	95.054	85.433
103	1.71667	0.0286111	22.586	92.481	92.845	89.295		103	1.71667	0.0286111	22.848	86.867	94.671	84.751
104	1.73333	0.0288889	22.585	92.466	92.901	89.318		104	1.73333	0.0288889	22.849	86.539	94.265	84.14
105	1.75	0.0291667	22.585	92.39	92.837	89.245		105	1.75	0.0291667	22.846	86.256	93.961	83.547
106	1.76667	0.0294444	22.585	92.425	92.844	89.272		106	1.76667	0.0294444	22.848	85.906	93.552	82.97
107	1.78333	0.0297222	22.583	92.382	92.827	89.265		107	1.78333	0.0297222	22.85	85.595	93.185	82.434
108	1.8	0.03	22.584	92.351	92.85	89.202		108	1.8	0.03	22.848	85.246	92.864	81.919
109	1.81667	0.0302778	22.584	92.28	92.821	89.134		109	1.81667	0.0302778	22.847	84.902	92.495	81.208
110	1.83333	0.0305556	22.585	92.189	92.808	89.165		110	1.83333	0.0305556	22.844	84.539	92.209	78.574
111	1.85	0.0308333	22.584	92.238	92.781	89.151		111	1.85	0.0308333	22.843	84.177	91.854	80.282
112	1.86667	0.0311111	22.581	92.292	92.78	89.101		112	1.86667	0.0311111	22.843	83.815	91.572	81.846
113	1.88333	0.0313889	22.582	92.128	92.746	89.093		113	1.88333	0.0313889	22.843	83.503	91.184	82.714
114	1.9	0.0316667	22.583	92.113	92.775	89.055		114	1.9	0.0316667	22.839	83.097	90.873	83.242
115	1.91667	0.0319444	22.585	92.119	92.686	88.947		115	1.91667	0.0319444	22.839	82.705	90.523	83.535
116	1.93333	0.0322222	22.583	92.081	92.745	89.021		116	1.93333	0.0322222	22.834	82.4	90.255	83.808
117	1.95	0.0325	22.584	92.06	92.714	88.957		117	1.95	0.0325	22.837	82.061	89.953	84.017
118	1.96667	0.0327778	22.584	91.969	92.7	88.907		118	1.96667	0.0327778	22.839	81.625	89.631	84.219
119	1.98333	0.0330556	22.586	91.937	92.671	88.855		119	1.98333	0.0330556	22.844	81.309	89.346	84.312
120	2	0.0333333	22.585	91.977	92.687	88.963		120	2	0.0333333	22.846	80.928	89.119	84.445
121	2.01667	0.0336111	22.585	91.902	92.653	88.911		121	2.01667	0.0336111	22.849	80.591	88.797	84.569
122	2.03333	0.0338889	22.584	91.806	92.656	88.811		122	2.03333	0.0338889	22.852	80.206	88.556	84.681
123	2.05	0.0341667	22.584	91.842	92.695	88.805		123	2.05	0.0341667	22.852	79.815	88.258	84.809
124	2.06667	0.0344444	22.583	91.769	92.663	88.863		124	2.06667	0.0344444	22.852	79.476	88.026	84.931
125	2.08333	0.0347222	22.584	91.78	92.559	88.803		125	2.08333	0.0347222	22.853	79.114	87.744	84.991
126	2.1	0.035	22.584	91.709	92.605	88.776		126	2.1	0.035	22.854	78.756	87.557	85.063
127	2.11667	0.0352778	22.583	91.666	92.602	88.742		127	2.11667	0.0352778	22.857	78.427	87.343	85.173
128	2.13333	0.0355556	22.583	91.618	92.569	88.748		128	2.13333	0.0355556	22.853	79.726	87.026	85.326
129	2.15	0.0358333	22.584	91.602	92.487	88.789		129	2.15	0.0358333	22.852	82.071	86.855	85.372
130	2.16667	0.0361111	22.582	91.627	92.542	88.648		130	2.16667	0.0361111	22.853	84.848	86.66	85.452
131	2.18333	0.0363889	22.582	91.573	92.547	88.677		131	2.18333	0.0363889	22.853	81.676	86.451	85.583
132	2.2	0.0366667	22.583	91.54	92.511	88.649		132	2.2	0.0366667	22.854	87.855	86.216	85.686
133	2.21667	0.0369444	22.584	91.502	92.51	88.642		133	2.21667	0.0369444	22.856	93.985	86.09	85.684
134	2.23333	0.0372222	22.585	91.531	92.557	88.64		134	2.23333	0.0372222	22.855	97.461	85.875	85.758
135	2.25	0.0375	22.583	91.45	92.52	88.59		135	2.25	0.0375	22.854	95.222	85.609	85.804
136	2.26667	0.0377778	22.584	91.451	92.512	88.564		136	2.26667	0.0377778	22.851	92.406	85.475	85.916
137	2.28333	0.0380556	22.585	91.417	92.482	88.631		137	2.28333	0.0380556	22.853	89.991	85.314	85.983
138	2.3	0.0383333	22.585	91.311	92.469	88.582		138	2.3	0.0383333	22.853	88.089	85.106	86.028
139	2.31667	0.0386111	22.585	91.309	92.468	88.542		139	2.31667	0.0386111	22.855	86.56	84.906	86.126
140	2.33333	0.0388889	22.585	91.299	92.451	88.56		140	2.33333	0.0388889	22.855	85.195	84.804	86.194
141	2.35	0.0391667	22.586	91.297	92.507	88.516		141	2.35	0.0391667	22.855	84.034	84.639	86.266
142	2.36667	0.0394444	22.586	91.323	92.483	88.565		142	2.36667	0.0394444	22.852	83.102	84.471	86.276
143	2.38333	0.0397222	22.583	91.337	92.47	88.467		143	2.38333	0.0397222	22.85	82.26	84.348	86.344
144	2.4	0.04	22.582	91.234	92.414	88.484		144	2.4	0.04	22.851	81.512	84.218	86.503
145	2.41667	0.0402778	22.58	91.206	92.381	88.516		145	2.41667	0.0402778	22.85	80.879	84.093	86.441
146	2.43333	0.0405556	22.58	91.144	92.393	88.409		146	2.43333	0.0405556	22.851	80.275	83.913	86.621
147	2.45	0.0408333	22.581	91.18	92.425	88.416		147	2.45	0.0408333	22.853	79.692	83.763	86.612
148	2.46667	0.0411111	22.579	91.131	92.4	88.49		148	2.46667	0.0411111	22.852	79.261	83.653	86.655
149	2.48333	0.0413889	22.577	91.115	92.392	88.435		149	2.48333	0.0413889	22.851	78.819	83.456	86.744
150	2.5	0.0416667	22.575	91.095	92.372	88.449		150	2.5	0.0416667	22.851	78.354	83.367	86.778
151	2.51667	0.0419444	22.576	91.091	92.372	88.325		151	2.51667	0.0419444	22.852	78.003	83.241	86.842
152	2.53333	0.0422222	22.575	91.058	92.4	88.422		152	2.53333	0.0422222	22.852	77.665	83.112	86.876
153	2.55	0.0425	22.575	91.085	92.314	88.389		153	2.55	0.0425	22.851	77.322	82.952	86.952
154	2.56667	0.0427778	22.574	91.012	92.336	88.382		154	2.56667	0.0427778	22.851	77.007	82.809	87.026
155	2.58333	0.0430556	22.573	91.001	92.284	88.378		155	2.58333	0.0430556	22.851	76.723	82.681	87.048
156	2.6	0.0433333	22.573	90.979	92.319	88.382		156	2.6	0.0433333	22.852	76.454	82.548	87.157
157	2.61667	0.0436111	22.575	91.015	92.311	88.344		157	2.61667	0.0436111	22.853	76.211	82.478	87.164
158	2.63333	0.0438889	22.575	90.911	92.315	88.351		158	2.63333	0.0438889	22.852	76.019	82.278	87.15
159	2.65	0.0441667	22.572	90.883	92.234	88.33		159	2.65	0.0441667	22.852	75.72	82.167	87.214
160	2.66667	0.0444444	22.57	90.843	92.235	88.304		160	2.66667	0.0444444	22.852	75.561	82.099	87.262
161	2.68333	0.0447222	22.567	90.829	92.299	88.346		161	2.68333	0.0447222	22.853	75.35	81.972	87.319
162	2.7	0.045	22.565	90.835	92.193	88.301		162	2.7	0.045	22.852	75.255	81.8	87.381
163	2.71667	0.0452778	22.565	90.828	92.213	88.309		163	2.71667	0.0452778	22.851	75.119	81.665	87.428
164	2.73333	0.0455556	22.562	90.787	92.236	88.276		164	2.73333	0.0455556	22.848	75.002	81.527	87.442
165	2.75	0.0458333	22.561	90.79	92.172	88.259		165	2.75	0.0458333	22.85	74.914	81.358	87.49
166	2.76667	0.0461111	22.56	90.804	92.243	88.296		166	2.76667	0.0461111	22.851	74.755	81.268	87.476
167	2.78333	0.0463889	22.56	90.684	92.21	88.242		167	2.78333	0.0463889	22.851	74.663	81.218	87.492
168	2.8	0.0466667	22.558	90.711	92.25	88.251		168	2.8	0.0466667	22.848	74.538	81.066	87.558
169	2.81667	0.0469444	22.557	90.68	92.217	88.291		169	2.81667	0.0469444	22.846	74.508	80.911	87.596
170	2.83333	0.0472222	22.554	90.665	92.154	88.254		170	2.83333	0.0472222	22.846	74.382	80.785	87.584
171	2.85	0.0475	22.555	90.632	92.192	88.212		171	2.85	0.0475	22.846	74.325	80.692	87.625
172	2.86667	0.0477778	22.553	90.612	92.139	88.22		172	2.86667	0.0477778	22.846	74.272	80.516	87.672
173	2.88333	0.0480556	22.551	90.542	92.112	88.215		173	2.88333	0.0480556	22.846	74.203	80.445	87.739
174	2.9	0.0483333	22.55	90.58	92.082	88.277		174	2.9	0.0483333	22.846	74.158	80.24	87.718
175	2.91667	0.0486111	22.548	90.544	92.089	88.217		175	2.91667	0.0486111	22.844	74.108	80.166	87.717
176	2.93333	0.0488889	22.55	90.573	92.096	88.214		176	2.93333	0.0488889	22.844	74.072	80.011	87.815
177	2.95	0.0491667	22.548	90.559	92.097	88.249		177	2.95	0.0491667	22.846	74.015	79.933	87.883
178	2.96667	0.0494444	22.549	90.483	92.101	88.157		178	2.96667	0.0494444	22.845	73.93	79.835	87.794
179	2.98333	0.0497222	22.547	90.492	92.095	88.241		179	2.98333	0.0497222	22.848	73.919	79.667	87.834
180	3	0.05	22.547	90.478	92.088	88.194		180	3	0.05	22.847	73.892	79.624	87.834
181	3.01667	0.0502778	22.544	90.467	92.078	88.246		181	3.01667	0.0502778	22.848	73.816	79.485	87.942
182	3.03333	0.0505556	22.542	90.421	92.023	88.168		182	3.03333	0.0505556	22.846	73.785	79.313	87.976
183	3.05	0.0508333	22.541	90.449	92.003	88.195		183	3.05	0.0508333	22.847	73.702	79.178	87.965
184	3.06667	0.0511111	22.538	90.417	92.011	88.256		184	3.06667	0.0511111	22.848	73.686	79.019	88.017
185	3.08333	0.0513889	22.537	90.409	92.046	88.249		185	3.08333	0.0513889	22.848	73.714	78.925	88.031
186	3.1	0.0516667	22.535	90.347	92.057	88.202		186	3.1	0.0516667	22.849	73.631	78.786	88.043
187	3.11667	0.0519444	22.533	90.359	92.013	88.229		187	3.11667	0.0519444	22.847	73.581	78.649	87.975
188	3.13333	0.0522222	22.534	90.346	92.012	88.234		188	3.13333	0.0522222	22.844	73.538	78.56	88.034
189	3.15	0.0525	22.531	90.33	92.017	88.181		189	3.15	0.0525	22.841	73.603	78.441	88.003
190	3.16667	0.0527778	22.529	90.325	91.967	88.24		190	3.16667	0.0527778	22.841	73.538	78.309	88.037
191	3.18333	0.0530556	22.526	90.311	91.968	88.25		191	3.18333	0.0530556	22.842	73.476	78.132	88.03
192	3.2	0.0533333	22.526	90.284	92.017	88.227		192	3.2	0.0533333	22.845	73.437	78.069	88.019
193	3.21667	0.0536111	22.526	90.266	91.916	88.25		193	3.21667	0.0536111	22.845	73.455	77.888	88.01
194	3.23333	0.0538889	22.525	90.24	91.996	88.225		194	3.23333	0.0538889	22.842	73.442	77.752	88.057
195	3.25	0.0541667	22.524	90.184	91.94	88.173		195	3.25	0.0541667	22.842	73.464	77.646	88.002
196	3.26667	0.0544444	22.523	90.166	91.913	88.223		196	3.26667	0.0544444	22.844	73.425	77.551	88.009
197	3.28333	0.0547222	22.52	90.236	91.898	88.239		197	3.28333	0.0547222	22.846	73.361	77.415	88.026
198	3.3	0.055	22.518	90.176	91.947	88.227		198	3.3	0.055	22.846	73.377	77.323	88.012
199	3.31667	0.0552778	22.516	90.167	91.926	88.242		199	3.31667	0.0552778	22.845	73.372	77.127	88.007
200	3.33333	0.0555556	22.515	90.112	91.905	88.279		200	3.33333	0.0555556	22.845	73.37	77.058	87.992
201	3.35	0.0558333	22.515	90.092	91.865	88.266		201	3.35	0.0558333	22.847	73.373	76.89	88.024
202	3.36667	0.0561111	22.514	90.189	91.92	88.313		202	3.36667	0.0561111	22.851	73.323	76.731	87.951
203	3.38333	0.0563889	22.515	90.085	91.89	88.317		203	3.38333	0.0563889	22.852	73.314	76.611	87.952
204	3.4	0.0566667	22.513	90.054	91.843	88.289		204	3.4	0.0566667	22.852	73.339	76.52	87.955
205	3.41667	0.0569444	22.51	90.116	91.881	88.275		205	3.41667	0.0569444	22.853	73.324	76.429	87.946
206	3.43333	0.0572222	22.508	90.081	91.877	88.318		206	3.43333	0.0572222	22.853	73.301	76.231	87.995
207	3.45	0.0575	22.508	90.018	91.872	88.279		207	3.45	0.0575	22.853	73.303	76.082	87.953
208	3.46667	0.0577778	22.508	89.993	91.778	88.311		208	3.46667	0.0577778	22.853	73.252	76.057	87.975
209	3.48333	0.0580556	22.511	90.07	91.812	88.31		209	3.48333	0.0580556	22.853	73.265	75.953	88.023
210	3.5	0.0583333	22.511	89.942	91.807	88.29		210	3.5	0.0583333	22.854	73.297	75.766	87.977
211	3.51667	0.0586111	22.511	89.957	91.766	88.287		211	3.51667	0.0586111	22.855	73.277	75.675	87.901
212	3.53333	0.0588889	22.509	89.937	91.818	88.278		212	3.53333	0.0588889	22.853	73.302	75.534	87.896
213	3.55	0.0591667	22.507	89.986	91.772	88.282		213	3.55	0.0591667	22.853	73.286	75.436	87.929
214	3.56667	0.0594444	22.507	89.926	91.832	88.344		214	3.56667	0.0594444	22.853	73.286	75.308	87.883
215	3.58333	0.0597222	22.506	90.02	91.746	88.319		215	3.58333	0.0597222	22.854	73.291	75.235	87.909
216	3.6	0.06	22.506	89.994	91.825	88.278		216	3.6	0.06	22.854	73.308	75.106	87.917
217	3.61667	0.0602778	22.505	89.895	91.732	88.371		217	3.61667	0.0602778	22.855	73.264	74.934	87.858
218	3.63333	0.0605556	22.503	89.847	91.73	88.357		218	3.63333	0.0605556	22.856	73.428	74.866	87.831
219	3.65	0.0608333	22.503	89.884	91.739	88.314		219	3.65	0.0608333	22.859	73.464	74.765	87.799
220	3.66667	0.0611111	22.502	89.868	91.783	88.321		220	3.66667	0.0611111	22.859	73.568	74.635	87.555
221	3.68333	0.0613889	22.504	89.909	91.733	88.353		221	3.68333	0.0613889	22.856	73.665	74.522	86.59
222	3.7	0.0616667	22.506	89.884	91.731	88.256		222	3.7	0.0616667	22.849	73.753	74.396	85.423
223	3.71667	0.0619444	22.504	89.827	91.741	88.27		223	3.71667	0.0619444	22.841	73.816	74.313	84.585
224	3.73333	0.0622222	22.502	89.888	91.701	88.285		224	3.73333	0.0622222	22.83	73.86	74.211	84.012
225	3.75	0.0625	22.496	89.872	91.661	88.275		225	3.75	0.0625	22.823	73.896	74.094	83.586
226	3.76667	0.0627778	22.493	89.909	91.415	88.28		226	3.76667	0.0627778	22.814	73.98	74.053	83.355
227	3.78333	0.0630556	22.488	89.869	91.291	88.23		227	3.78333	0.0630556	22.802	74.056	73.982	83.193
228	3.8	0.0633333	22.486	89.848	91.292	88.224		228	3.8	0.0633333	22.79	74.096	73.851	83.104
229	3.81667	0.0636111	22.484	89.925	91.247	88.213		229	3.81667	0.0636111	22.779	74.077	73.738	83.109
230	3.83333	0.0638889	22.482	89.893	91.136	88.182		230	3.83333	0.0638889	22.77	74.113	73.61	83.05
231	3.85	0.0641667	22.483	89.791	91.131	88.191		231	3.85	0.0641667	22.763	74.142	73.584	83.108
232	3.86667	0.0644444	22.481	89.828	91.129	88.152		232	3.86667	0.0644444	22.758	74.167	73.477	83.198
233	3.88333	0.0647222	22.478	89.693	91.097	88.157		233	3.88333	0.0647222	22.754	74.193	73.364	83.311
234	3.9	0.065	22.478	89.664	91.062	88.116		234	3.9	0.065	22.751	74.166	73.302	83.391
235	3.91667	0.0652778	22.478	89.784	91.136	88.04		235	3.91667	0.0652778	22.747	74.207	73.195	83.544
236	3.93333	0.0655556	22.478	89.768	91.045	88.006		236	3.93333	0.0655556	22.741	74.251	73.137	83.637
237	3.95	0.0658333	22.48	89.835	91.181	87.981		237	3.95	0.0658333	22.738	74.276	73.013	83.682
238	3.96667	0.0661111	22.48	89.811	91.046	88.061		238	3.96667	0.0661111	22.736	74.28	72.923	83.732
239	3.98333	0.0663889	22.481	89.823	91.057	87.978		239	3.98333	0.0663889	22.735	74.235	72.851	83.89
240	4	0.0666667	22.481	89.849	91.106	87.94		240	4	0.0666667	22.732	74.257	72.75	83.927
241	4.01667	0.0669444	22.481	89.875	91.113	87.888		241	4.01667	0.0669444	22.731	74.295	72.743	83.91
242	4.03333	0.0672222	22.481	89.84	91.074	87.899		242	4.03333	0.0672222	22.73	74.255	72.588	83.939
243	4.05	0.0675	22.482	89.8	91.111	87.886		243	4.05	0.0675	22.732	74.269	72.492	83.963
244	4.06667	0.0677778	22.482	89.815	91.102	87.863		244	4.06667	0.0677778	22.731	74.284	72.391	83.977
245	4.08333	0.0680556	22.484	89.826	91.037	87.821		245	4.08333	0.0680556	22.729	74.261	72.345	83.954
246	4.1	0.0683333	22.486	89.857	91.075	87.774		246	4.1	0.0683333	22.726	74.268	72.206	83.938
247	4.11667	0.0686111	22.487	89.785	91.075	87.787		247	4.11667	0.0686111	22.725	74.223	72.154	83.92
248	4.13333	0.0688889	22.485	89.878	91.12	87.743		248	4.13333	0.0688889	22.726	74.301	72.025	83.841
249	4.15	0.0691667	22.484	89.808	91.066	87.662		249	4.15	0.0691667	22.727	74.198	71.98	83.83
250	4.16667	0.0694444	22.485	89.802	91.081	87.659		250	4.16667	0.0694444	22.727	74.222	71.875	83.791
251	4.18333	0.0697222	22.489	89.835	91.031	87.703		251	4.18333	0.0697222	22.725	74.206	71.801	83.737
252	4.2	0.07	22.488	89.885	91.11	87.57		252	4.2	0.07	22.724	74.216	71.735	83.643
253	4.21667	0.0702778	22.49	89.813	91.064	87.557		253	4.21667	0.0702778	22.724	74.259	71.638	83.594
254	4.23333	0.0705556	22.489	89.832	91.063	87.651		254	4.23333	0.0705556	22.723	74.214	71.591	83.547
255	4.25	0.0708333	22.491	89.814	91.045	87.578		255	4.25	0.0708333	22.724	74.212	71.451	83.431
256	4.26667	0.0711111	22.491	89.84	90.989	87.535		256	4.26667	0.0711111	22.724	74.255	71.405	83.326
257	4.28333	0.0713889	22.491	89.882	90.993	87.532		257	4.28333	0.0713889	22.724	74.192	71.382	83.255
258	4.3	0.0716667	22.49	89.897	91.005	87.513		258	4.3	0.0716667	22.723	74.176	71.26	83.164
259	4.31667	0.0719444	22.491	89.904	91.031	87.46		259	4.31667	0.0719444	22.722	74.255	71.19	83.061
260	4.33333	0.0722222	22.491	89.875	91.021	87.517		260	4.33333	0.0722222	22.721	74.207	71.09	82.977
261	4.35	0.0725	22.491	89.899	90.966	87.435		261	4.35	0.0725	22.72	74.162	71.028	82.848
262	4.36667	0.0727778	22.493	89.853	90.991	87.381		262	4.36667	0.0727778	22.72	74.215	70.957	82.725
263	4.38333	0.0730556	22.495	89.862	91.004	87.446		263	4.38333	0.0730556	22.718	74.175	70.873	82.696
264	4.4	0.0733333	22.498	89.899	91.021	87.385		264	4.4	0.0733333	22.717	74.146	70.813	82.61
265	4.41667	0.0736111	22.499	89.808	90.967	87.372		265	4.41667	0.0736111	22.712	74.107	70.696	82.525
266	4.43333	0.0738889	22.5	89.886	91.003	87.341		266	4.43333	0.0738889	22.71	74.111	70.665	82.505
267	4.45	0.0741667	22.5	89.906	90.996	87.329		267	4.45	0.0741667	22.708	74.073	70.591	82.385
268	4.46667	0.0744444	22.5	89.968	91.021	87.322		268	4.46667	0.0744444	22.709	74.055	70.536	82.246
269	4.48333	0.0747222	22.501	89.91	90.967	87.313		269	4.48333	0.0747222	22.709	74.037	70.461	82.191
270	4.5	0.075	22.504	89.87	90.959	87.275		270	4.5	0.075	22.713	73.964	70.417	82.165
271	4.51667	0.0752778	22.505	89.926	90.995	87.294		271	4.51667	0.0752778	22.716	74.006	70.308	82.097
272	4.53333	0.0755556	22.505	89.957	91.036	87.261		272	4.53333	0.0755556	22.717	73.994	70.203	82.011
273	4.55	0.0758333	22.504	89.938	91.003	87.229		273	4.55	0.0758333	22.716	73.917	70.162	81.962
274	4.56667	0.0761111	22.504	89.966	90.982	87.206		274	4.56667	0.0761111	22.716	73.948	70.056	82.008
275	4.58333	0.0763889	22.505	89.926	90.915	87.214		275	4.58333	0.0763889	22.718	73.886	69.97	81.92
276	4.6	0.0766667	22.506	89.985	90.963	87.218		276	4.6	0.0766667	22.717	73.875	69.906	81.901
277	4.61667	0.0769444	22.507	90.043	90.963	87.202		277	4.61667	0.0769444	22.714	73.863	69.89	81.909
278	4.63333	0.0772222	22.505	89.964	90.965	87.209		278	4.63333	0.0772222	22.714	73.872	69.819	81.797
279	4.65	0.0775	22.505	90.011	90.986	87.193		279	4.65	0.0775	22.715	73.813	69.788	81.852
280	4.66667	0.0777778	22.504	89.983	90.997	87.101		280	4.66667	0.0777778	22.718	73.839	69.682	81.786
281	4.68333	0.0780556	22.503	90.064	90.962	87.136		281	4.68333	0.0780556	22.715	73.799	69.641	81.894
282	4.7	0.0783333	22.504	90.033	91.037	87.092		282	4.7	0.0783333	22.713	73.696	69.544	81.842
283	4.71667	0.0786111	22.507	90.03	90.963	87.12		283	4.71667	0.0786111	22.711	73.748	69.449	81.829
284	4.73333	0.0788889	22.509	90.034	90.973	87.096		284	4.73333	0.0788889	22.71	73.79	69.445	81.729
285	4.75	0.0791667	22.508	90.035	91.006	87.094		285	4.75	0.0791667	22.708	73.785	69.357	81.699
286	4.76667	0.0794444	22.509	90.08	90.96	87.082		286	4.76667	0.0794444	22.707	73.701	69.316	81.695
287	4.78333	0.0797222	22.507	90.079	90.954	87.084		287	4.78333	0.0797222	22.705	73.746	69.187	81.564
288	4.8	0.08	22.508	90.096	90.92	87.073		288	4.8	0.08	22.703	73.703	69.171	81.604
289	4.81667	0.0802778	22.506	90.096	90.975	87.019		289	4.81667	0.0802778	22.702	73.734	69.14	81.516
290	4.83333	0.0805556	22.51	90.069	90.958	87.007		290	4.83333	0.0805556	22.7	73.681	69.157	81.515
291	4.85	0.0808333	22.51	90.085	90.959	87.028		291	4.85	0.0808333	22.695	73.678	69.02	81.496
292	4.86667	0.0811111	22.512	90.066	90.943	87.099		292	4.86667	0.0811111	22.692	73.635	68.919	81.513
293	4.88333	0.0813889	22.511	90.129	90.902	86.954		293	4.88333	0.0813889	22.69	73.657	68.775	81.496
294	4.9	0.0816667	22.515	90.073	90.934	86.707		294	4.9	0.0816667	22.689	73.665	68.552	81.445
295	4.91667	0.0819444	22.513	90.13	90.957	86.642		295	4.91667	0.0819444	22.69	73.596	68.414	81.437
296	4.93333	0.0822222	22.503	90.12	90.918	86.674		296	4.93333	0.0822222	22.689	73.606	68.325	81.392
297	4.95	0.0825	22.484	90.17	90.989	86.686		297	4.95	0.0825	22.687	73.538	68.199	81.363
298	4.96667	0.0827778	22.461	90.142	91.061	86.854		298	4.96667	0.0827778	22.687	73.555	68.183	81.342
299	4.98333	0.0830556	22.449	90.164	91.031	86.688		299	4.98333	0.0830556	22.685	73.511	68.135	81.248
300	5	0.0833333	22.448	90.197	91.002	86.717		300	5	0.0833333	22.681	73.505	68.098	81.204
301	5.01667	0.0836111	22.447	90.178	91.009	86.705		301	5.01667	0.0836111	22.676	73.445	68.067	81.113
302	5.03333	0.0838889	22.448	90.215	91.009	86.808		302	5.03333	0.0838889	22.673	73.448	68.102	81.053
303	5.05	0.0841667	22.447	90.202	90.978	86.784		303	5.05	0.0841667	22.671	73.425	68.118	81.014
304	5.06667	0.0844444	22.444	90.132	90.957	86.752		304	5.06667	0.0844444	22.67	73.456	68.133	81.029
305	5.08333	0.0847222	22.442	90.199	90.987	86.776		305	5.08333	0.0847222	22.669	73.468	68.109	80.961
306	5.1	0.085	22.439	90.191	90.897	86.827		306	5.1	0.085	22.668	73.419	68.139	80.894
307	5.11667	0.0852778	22.437	90.208	90.942	86.809		307	5.11667	0.0852778	22.67	73.405	68.111	80.865
308	5.13333	0.0855556	22.435	90.187	90.656	86.796		308	5.13333	0.0855556	22.671	73.384	68.143	80.879
309	5.15	0.0858333	22.434	90.214	90.714	86.808		309	5.15	0.0858333	22.671	73.418	68.106	80.851
310	5.16667	0.0861111	22.434	90.215	90.702	86.766		310	5.16667	0.0861111	22.669	73.397	68.117	80.844
311	5.18333	0.0863889	22.435	90.216	90.624	86.774		311	5.18333	0.0863889	22.67	73.361	68.093	80.828
312	5.2	0.0866667	22.436	90.171	90.637	86.769		312	5.2	0.0866667	22.671	73.357	68.124	80.819
313	5.21667	0.0869444	22.439	90.215	90.688	86.816		313	5.21667	0.0869444	22.671	73.392	68.136	80.749
314	5.23333	0.0872222	22.442	90.228	90.65	86.73		314	5.23333	0.0872222	22.67	73.409	68.15	80.664
315	5.25	0.0875	22.444	90.203	90.683	86.771		315	5.25	0.0875	22.666	73.362	68.152	80.683
316	5.26667	0.0877778	22.445	90.243	90.61	86.748		316	5.26667	0.0877778	22.666	73.412	68.162	80.575
317	5.28333	0.0880556	22.448	90.326	90.592	86.739		317	5.28333	0.0880556	22.665	73.378	68.189	80.493
318	5.3	0.0883333	22.452	90.158	90.517	86.721		318	5.3	0.0883333	22.664	73.381	68.205	80.519
319	5.31667	0.0886111	22.46	90.155	90.526	86.682		319	5.31667	0.0886111	22.664	73.41	68.21	80.426
320	5.33333	0.0888889	22.462	90.212	90.523	86.715		320	5.33333	0.0888889	22.662	73.33	68.188	80.345
321	5.35	0.0891667	22.464	90.15	90.522	86.663		321	5.35	0.0891667	22.661	73.371	68.236	80.31
322	5.36667	0.0894444	22.463	89.975	90.436	86.699		322	5.36667	0.0894444	22.66	73.382	68.305	80.307
323	5.38333	0.0897222	22.466	89.718	90.494	86.664		323	5.38333	0.0897222	22.66	73.36	68.311	80.273
324	5.4	0.09	22.468	89.703	90.498	86.734		324	5.4	0.09	22.659	73.366	68.352	80.21
325	5.41667	0.0902778	22.47	89.792	90.466	86.709		325	5.41667	0.0902778	22.659	73.359	68.37	80.142
326	5.43333	0.0905556	22.47	89.801	90.505	86.717		326	5.43333	0.0905556	22.657	73.398	68.38	80.072
327	5.45	0.0908333	22.475	89.756	90.44	86.735		327	5.45	0.0908333	22.654	73.369	68.39	80.032
328	5.46667	0.0911111	22.478	89.746	90.47	86.675		328	5.46667	0.0911111	22.651	73.382	68.474	79.981
329	5.48333	0.0913889	22.48	89.68	90.517	86.667		329	5.48333	0.0913889	22.651	73.366	68.527	79.921
330	5.5	0.0916667	22.481	89.688	90.52	86.61		330	5.5	0.0916667	22.649	73.34	68.519	79.891
331	5.51667	0.0919444	22.479	89.638	90.512	86.7		331	5.51667	0.0919444	22.646	73.387	68.515	79.839
332	5.53333	0.0922222	22.481	89.664	90.552	86.672		332	5.53333	0.0922222	22.643	73.382	68.595	79.799
333	5.55	0.0925	22.483	89.735	90.524	86.699		333	5.55	0.0925	22.641	73.381	68.604	79.726
334	5.56667	0.0927778	22.486	89.772	90.573	86.678		334	5.56667	0.0927778	22.642	73.343	68.642	79.693
335	5.58333	0.0930556	22.488	89.654	90.49	86.675		335	5.58333	0.0930556	22.644	73.305	68.685	79.646
336	5.6	0.0933333	22.487	89.723	90.569	86.73		336	5.6	0.0933333	22.642	73.32	68.643	79.592
337	5.61667	0.0936111	22.486	89.685	90.538	86.725		337	5.61667	0.0936111	22.638	73.352	68.634	79.637
338	5.63333	0.0938889	22.489	89.692	90.575	86.668		338	5.63333	0.0938889	22.636	73.288	68.74	79.61
339	5.65	0.0941667	22.491	89.668	90.59	86.675		339	5.65	0.0941667	22.636	73.339	68.697	79.58
340	5.66667	0.0944444	22.492	89.72	90.656	86.668		340	5.66667	0.0944444	22.638	73.279	68.717	79.617
341	5.68333	0.0947222	22.49	89.826	90.546	86.72		341	5.68333	0.0947222	22.637	73.287	68.75	79.482
342	5.7	0.095	22.491	89.719	90.604	86.693		342	5.7	0.095	22.637	73.276	68.777	79.522
343	5.71667	0.0952778	22.492	89.767	90.54	86.729		343	5.71667	0.0952778	22.637	73.301	68.781	79.469
344	5.73333	0.0955556	22.493	89.718	90.657	86.715		344	5.73333	0.0955556	22.637	73.292	68.758	79.505
345	5.75	0.0958333	22.494	89.713	90.621	86.709		345	5.75	0.0958333	22.635	73.263	68.805	79.419
346	5.76667	0.0961111	22.495	89.746	90.6	86.716		346	5.76667	0.0961111	22.634	73.248	68.824	79.393
347	5.78333	0.0963889	22.497	89.716	90.574	86.713		347	5.78333	0.0963889	22.632	73.257	68.848	79.42
348	5.8	0.0966667	22.498	89.679	90.586	86.696		348	5.8	0.0966667	22.631	73.271	68.806	79.376
349	5.81667	0.0969444	22.5	89.692	90.568	86.768		349	5.81667	0.0969444	22.627	73.261	68.833	79.389
350	5.83333	0.0972222	22.5	89.751	90.584	86.763		350	5.83333	0.0972222	22.626	73.315	68.833	79.339
351	5.85	0.0975	22.502	89.728	90.615	86.749		351	5.85	0.0975	22.628	73.27	68.864	79.347
352	5.86667	0.0977778	22.5	89.665	90.637	86.774		352	5.86667	0.0977778	22.631	73.214	68.835	79.288
353	5.88333	0.0980556	22.499	89.663	90.64	86.692		353	5.88333	0.0980556	22.63	73.192	68.85	79.19
354	5.9	0.0983333	22.501	89.697	90.65	86.737		354	5.9	0.0983333	22.63	73.217	68.901	79.118
355	5.91667	0.0986111	22.499	89.687	90.605	86.71		355	5.91667	0.0986111	22.627	73.243	68.861	79.043
356	5.93333	0.0988889	22.489	89.658	90.637	86.686		356	5.93333	0.0988889	22.625	73.258	68.874	79.059
357	5.95	0.0991667	22.472	89.735	90.649	86.669		357	5.95	0.0991667	22.624	73.227	68.889	78.989
358	5.96667	0.0994444	22.453	89.714	90.594	86.677		358	5.96667	0.0994444	22.623	73.18	68.839	78.97
359	5.98333	0.0997222	22.441	89.754	90.662	86.633		359	5.98333	0.0997222	22.625	73.235	68.871	78.815
360	6	0.1	22.433	89.706	90.646	86.562		360	6	0.1	22.623	73.179	68.877	78.84
361	6.01667	0.100278	22.426	89.771	90.558	86.528		361	6.01667	0.100278	22.622	73.176	68.868	78.757
362	6.03333	0.100556	22.422	89.744	90.635	86.513		362	6.03333	0.100556	22.621	73.187	68.888	78.705
363	6.05	0.100833	22.42	89.751	90.565	86.444		363	6.05	0.100833	22.62	73.119	68.846	78.676
364	6.06667	0.101111	22.421	89.753	90.605	86.401		364	6.06667	0.101111	22.618	73.109	68.825	78.611
365	6.08333	0.101389	22.42	89.733	90.611	86.407		365	6.08333	0.101389	22.617	73.126	68.873	78.615
366	6.1	0.101667	22.424	89.652	90.605	86.416		366	6.1	0.101667	22.619	73.127	68.862	78.641
367	6.11667	0.101944	22.427	89.544	90.579	86.325		367	6.11667	0.101944	22.62	73.062	68.809	78.598
368	6.13333	0.102222	22.431	89.559	90.629	86.276		368	6.13333	0.102222	22.62	73.031	68.839	78.634
369	6.15	0.1025	22.433	89.613	90.69	86.211		369	6.15	0.1025	22.62	73.048	68.826	78.573
370	6.16667	0.102778	22.433	89.582	90.646	86.26		370	6.16667	0.102778	22.623	73.084	68.833	78.614
371	6.18333	0.103056	22.434	89.606	90.634	86.172		371	6.18333	0.103056	22.626	73.069	68.79	78.547
372	6.2	0.103333	22.435	89.625	90.626	86.183		372	6.2	0.103333	22.625	73.036	68.833	78.55
373	6.21667	0.103611	22.435	89.578	90.559	86.121		373	6.21667	0.103611	22.623	73.06	68.769	78.573
374	6.23333	0.103889	22.435	89.601	90.619	86.12		374	6.23333	0.103889	22.623	73.049	68.789	78.579
375	6.25	0.104167	22.434	89.641	90.665	86.071		375	6.25	0.104167	22.622	73.049	68.813	78.55
376	6.26667	0.104444	22.433	89.568	90.655	86.011		376	6.26667	0.104444	22.623	73.043	68.802	78.581
377	6.28333	0.104722	22.434	89.611	90.635	85.934		377	6.28333	0.104722	22.622	73.012	68.842	78.64
378	6.3	0.105	22.434	89.628	90.67	85.971		378	6.3	0.105	22.621	73.054	68.816	78.577
379	6.31667	0.105278	22.434	89.536	90.668	85.816		379	6.31667	0.105278	22.62	73.035	68.744	78.618
380	6.33333	0.105556	22.433	89.587	90.652	85.8		380	6.33333	0.105556	22.62	73.052	68.814	78.596
381	6.35	0.105833	22.433	89.554	90.681	85.662		381	6.35	0.105833	22.619	73.02	68.753	78.505
382	6.36667	0.106111	22.434	89.617	90.647	85.54		382	6.36667	0.106111	22.618	73.03	68.777	78.486
383	6.38333	0.106389	22.437	89.588	90.66	85.455		383	6.38333	0.106389	22.618	73.033	68.75	78.416
384	6.4	0.106667	22.439	89.6	90.615	85.394		384	6.4	0.106667	22.617	73.04	68.767	78.379
385	6.41667	0.106944	22.44	89.554	90.703	85.304		385	6.41667	0.106944	22.617	73.029	68.72	78.386
386	6.43333	0.107222	22.441	89.64	90.672	85.198		386	6.43333	0.107222	22.614	73.089	68.704	78.379
387	6.45	0.1075	22.443	89.593	90.663	85.166		387	6.45	0.1075	22.612	73.055	68.758	78.361
388	6.46667	0.107778	22.442	89.615	90.639	85.029		388	6.46667	0.107778	22.612	73.032	68.727	78.383
389	6.48333	0.108056	22.442	89.567	90.711	85.023		389	6.48333	0.108056	22.612	73.036	68.705	78.363
390	6.5	0.108333	22.443	89.623	90.69	84.991		390	6.5	0.108333	22.612	73.057	68.703	78.265
391	6.51667	0.108611	22.441	89.549	90.694	84.968		391	6.51667	0.108611	22.611	73.034	68.731	78.246
392	6.53333	0.108889	22.442	89.519	90.647	84.884		392	6.53333	0.108889	22.612	73.016	68.71	78.206
393	6.55	0.109167	22.44	89.539	90.64	84.901		393	6.55	0.109167	22.61	73.02	68.685	78.137
394	6.56667	0.109444	22.442	89.462	90.558	84.9		394	6.56667	0.109444	22.609	72.994	68.703	78.172
395	6.58333	0.109722	22.439	89.516	90.578	84.869		395	6.58333	0.109722	22.609	72.994	68.697	78.223
396	6.6	0.11	22.438	89.555	90.604	84.883		396	6.6	0.11	22.609	72.926	68.655	78.167
397	6.61667	0.110278	22.436	89.473	90.592	84.812		397	6.61667	0.110278	22.609	72.994	68.655	78.146
398	6.63333	0.110556	22.434	89.499	90.539	84.873		398	6.63333	0.110556	22.606	72.998	68.609	78.109
399	6.65	0.110833	22.432	89.497	90.51	84.876		399	6.65	0.110833	22.605	73.038	68.688	78.029
400	6.66667	0.111111	22.428	89.486	90.403	84.783		400	6.66667	0.111111	22.605	72.991	68.68	78.096
401	6.68333	0.111389	22.424	89.473	90.275	84.773		401	6.68333	0.111389	22.606	73.053	68.654	78.04
402	6.7	0.111667	22.42	89.481	90.198	84.83		402	6.7	0.111667	22.605	73.028	68.622	77.992
403	6.71667	0.111944	22.419	89.42	90.122	84.729		403	6.71667	0.111944	22.605	72.975	68.606	78
404	6.73333	0.112222	22.416	89.498	90.013	84.701		404	6.73333	0.112222	22.606	72.958	68.576	78.014
405	6.75	0.1125	22.413	89.442	89.826	84.72		405	6.75	0.1125	22.605	72.971	68.583	78.047
406	6.76667	0.112778	22.41	89.424	89.606	84.672		406	6.76667	0.112778	22.606	72.981	68.581	78.025
407	6.78333	0.113056	22.408	89.41	89.34	84.65		407	6.78333	0.113056	22.603	72.963	68.595	78.136
408	6.8	0.113333	22.404	89.455	89.074	84.619		408	6.8	0.113333	22.604	72.925	68.56	78.1
409	6.81667	0.113611	22.403	89.448	88.845	84.542		409	6.81667	0.113611	22.604	72.951	68.544	78.144
410	6.83333	0.113889	22.402	89.393	88.569	84.514		410	6.83333	0.113889	22.608	72.939	68.494	78.205
411	6.85	0.114167	22.398	89.466	88.285	84.397		411	6.85	0.114167	22.612	72.857	68.524	78.299
412	6.86667	0.114444	22.398	89.336	88.087	84.333		412	6.86667	0.114444	22.615	72.858	68.537	78.341
413	6.88333	0.114722	22.397	89.562	87.838	84.162		413	6.88333	0.114722	22.617	72.871	68.494	78.389
414	6.9	0.115	22.397	89.605	87.599	83.94		414	6.9	0.115	22.618	72.777	68.482	78.483
415	6.91667	0.115278	22.396	89.621	87.349	83.767		415	6.91667	0.115278	22.618	72.777	68.492	78.485
416	6.93333	0.115556	22.395	89.649	87.053	83.537		416	6.93333	0.115556	22.62	72.75	68.477	78.549
417	6.95	0.115833	22.393	89.622	86.852	83.376		417	6.95	0.115833	22.621	72.806	68.454	78.626
418	6.96667	0.116111	22.387	89.558	86.591	83.093		418	6.96667	0.116111	22.624	72.725	68.439	78.699
419	6.98333	0.116389	22.383	89.565	86.249	82.804		419	6.98333	0.116389	22.625	72.713	68.431	78.805
420	7	0.116667	22.382	89.623	85.952	82.507		420	7	0.116667	22.625	72.658	68.395	78.824
421	7.01667	0.116944	22.382	89.649	85.733	81.977		421	7.01667	0.116944	22.627	72.627	68.377	78.867
422	7.03333	0.117222	22.381	89.63	85.555	80.817		422	7.03333	0.117222	22.627	72.618	68.364	78.968
423	7.05	0.1175	22.376	89.696	85.315	79.493		423	7.05	0.1175	22.627	72.548	68.333	79.004
424	7.06667	0.117778	22.37	89.68	85.181	78.423		424	7.06667	0.117778	22.625	72.583	68.403	79.054
425	7.08333	0.118056	22.364	89.637	85.048	77.574		425	7.08333	0.118056	22.625	72.508	68.381	79.072
426	7.1	0.118333	22.358	89.601	84.944	77.048		426	7.1	0.118333	22.628	72.476	68.339	79.165
427	7.11667	0.118611	22.356	89.622	84.709	76.669		427	7.11667	0.118611	22.63	72.507	68.302	79.262
428	7.13333	0.118889	22.353	89.642	84.648	76.285		428	7.13333	0.118889	22.634	72.471	68.326	79.307
429	7.15	0.119167	22.352	89.588	84.499	75.945		429	7.15	0.119167	22.633	72.448	68.3	79.382
430	7.16667	0.119444	22.352	89.642	84.389	75.632		430	7.16667	0.119444	22.634	72.398	68.266	79.34
431	7.18333	0.119722	22.35	89.55	84.276	75.409		431	7.18333	0.119722	22.636	72.418	68.247	79.371
432	7.2	0.12	22.351	89.587	84.155	75.068		432	7.2	0.12	22.639	72.358	68.24	79.373
433	7.21667	0.120278	22.349	89.445	84.098	74.808		433	7.21667	0.120278	22.64	72.427	68.259	79.503
434	7.23333	0.120556	22.349	89.415	84.014	74.514		434	7.23333	0.120556	22.642	72.36	68.209	79.536
435	7.25	0.120833	22.347	89.278	83.894	74.229		435	7.25	0.120833	22.641	72.382	68.201	79.555
436	7.26667	0.121111	22.346	89.14	83.808	73.955		436	7.26667	0.121111	22.643	72.342	68.21	79.609
437	7.28333	0.121389	22.343	88.99	83.721	73.713		437	7.28333	0.121389	22.643	72.276	68.197	79.635
438	7.3	0.121667	22.341	88.774	83.619	73.544		438	7.3	0.121667	22.642	72.263	68.179	79.677
439	7.31667	0.121944	22.34	88.592	83.541	73.346		439	7.31667	0.121944	22.646	72.253	68.144	79.744
440	7.33333	0.122222	22.341	88.346	83.439	73.13		440	7.33333	0.122222	22.648	72.29	68.099	79.758
441	7.35	0.1225	22.34	88.134	83.329	72.926		441	7.35	0.1225	22.649	72.248	68.13	79.729
442	7.36667	0.122778	22.339	87.921	83.274	72.741		442	7.36667	0.122778	22.65	72.23	68.09	79.759
443	7.38333	0.123056	22.338	87.69	83.092	72.514		443	7.38333	0.123056	22.651	72.121	68.087	79.765
444	7.4	0.123333	22.339	87.441	83.07	72.425		444	7.4	0.123333	22.653	72.111	68.049	79.814
445	7.41667	0.123611	22.337	87.145	82.98	72.267		445	7.41667	0.123611	22.654	72.113	68.05	79.851
446	7.43333	0.123889	22.337	86.949	82.757	72.124		446	7.43333	0.123889	22.654	72.094	68.007	79.879
447	7.45	0.124167	22.335	86.71	82.72	72.03		447	7.45	0.124167	22.654	72.021	67.983	79.874
448	7.46667	0.124444	22.335	86.465	82.609	71.959		448	7.46667	0.124444	22.658	72.087	67.997	79.928
449	7.48333	0.124722	22.332	86.202	82.47	71.569		449	7.48333	0.124722	22.66	72.084	67.991	79.877
450	7.5	0.125	22.331	86.013	82.37	71.231		450	7.5	0.125	22.662	72.039	67.971	79.948
451	7.51667	0.125278	22.329	85.736	82.273	70.811		451	7.51667	0.125278	22.662	71.989	67.9	79.939
452	7.53333	0.125556	22.327	85.479	82.207	70.299		452	7.53333	0.125556	22.664	71.968	67.935	79.986
453	7.55	0.125833	22.324	85.301	82.069	69.886		453	7.55	0.125833	22.665	71.963	67.894	79.981
454	7.56667	0.126111	22.321	85.067	81.971	69.681		454	7.56667	0.126111	22.668	71.933	67.891	79.957
455	7.58333	0.126389	22.32	84.88	81.86	69.449		455	7.58333	0.126389	22.669	71.94	67.912	80.011
456	7.6	0.126667	22.322	84.652	81.702	69.261		456	7.6	0.126667	22.67	71.923	67.895	80.009
457	7.61667	0.126944	22.324	84.443	81.671	69.113		457	7.61667	0.126944	22.67	71.91	67.837	80.056
458	7.63333	0.127222	22.325	84.232	81.536	69.014		458	7.63333	0.127222	22.67	71.943	67.847	80.104
459	7.65	0.1275	22.326	84.063	81.423	68.838		459	7.65	0.1275	22.669	71.823	67.877	80.053
460	7.66667	0.127778	22.325	83.922	81.307	68.79		460	7.66667	0.127778	22.671	71.895	67.807	80.057
461	7.68333	0.128056	22.327	83.716	81.23	68.706		461	7.68333	0.128056	22.671	71.851	67.804	80.081
462	7.7	0.128333	22.326	83.561	81.078	68.578		462	7.7	0.128333	22.673	71.851	67.813	80.047
463	7.71667	0.128611	22.328	83.451	81.003	68.506		463	7.71667	0.128611	22.676	71.821	67.799	80.064
464	7.73333	0.128889	22.331	83.403	80.86	68.488		464	7.73333	0.128889	22.676	71.843	67.801	80.093
465	7.75	0.129167	22.334	83.246	80.772	68.465		465	7.75	0.129167	22.682	71.831	67.782	80.063
466	7.76667	0.129444	22.335	83.209	80.646	68.388		466	7.76667	0.129444	22.681	71.858	67.786	80.124
467	7.78333	0.129722	22.337	83.152	80.567	68.325		467	7.78333	0.129722	22.683	71.803	67.728	80.077
468	7.8	0.13	22.335	83.168	80.49	68.269		468	7.8	0.13	22.683	71.791	67.761	80.081
469	7.81667	0.130278	22.338	83.105	80.407	68.237		469	7.81667	0.130278	22.685	71.772	67.755	80.1
470	7.83333	0.130556	22.339	83.143	80.33	68.213		470	7.83333	0.130556	22.687	71.754	67.71	80.107
471	7.85	0.130833	22.34	83.166	80.227	68.141		471	7.85	0.130833	22.689	71.758	67.701	80.016
472	7.86667	0.131111	22.342	83.132	80.163	68.102		472	7.86667	0.131111	22.691	71.724	67.719	80.085
473	7.88333	0.131389	22.343	83.17	80.075	68.129		473	7.88333	0.131389	22.692	71.679	67.679	80.091
474	7.9	0.131667	22.345	83.215	80.072	68.029		474	7.9	0.131667	22.692	71.727	67.677	80.092
475	7.91667	0.131944	22.346	83.259	80.018	68.001		475	7.91667	0.131944	22.693	71.716	67.733	80.048
476	7.93333	0.132222	22.349	83.263	79.892	68.031		476	7.93333	0.132222	22.694	71.711	67.621	80.056
477	7.95	0.1325	22.349	83.316	79.844	67.992		477	7.95	0.1325	22.695	71.697	67.673	80.091
478	7.96667	0.132778	22.352	83.309	79.82	67.962		478	7.96667	0.132778	22.694	71.701	67.675	80.089
479	7.98333	0.133056	22.353	83.394	79.784	67.926		479	7.98333	0.133056	22.695	71.661	67.671	80.079
480	8	0.133333	22.355	83.404	79.704	67.876		480	8	0.133333	22.696	71.66	67.657	80.023
481	8.01667	0.133611	22.354	83.451	79.682	67.845		481	8.01667	0.133611	22.699	71.664	67.628	80.104
482	8.03333	0.133889	22.354	83.507	79.592	67.821		482	8.03333	0.133889	22.701	71.694	67.626	80.022
483	8.05	0.134167	22.355	83.532	79.551	67.818		483	8.05	0.134167	22.703	71.61	67.618	80.012
484	8.06667	0.134444	22.357	83.624	79.544	67.815		484	8.06667	0.134444	22.702	71.654	67.617	80.106
485	8.08333	0.134722	22.357	83.608	79.55	67.794		485	8.08333	0.134722	22.702	71.611	67.645	80.073
486	8.1	0.135	22.357	83.638	79.479	67.748		486	8.1	0.135	22.702	71.591	67.638	80
487	8.11667	0.135278	22.357	83.683	79.465	67.75		487	8.11667	0.135278	22.702	71.635	67.613	80.084
488	8.13333	0.135556	22.359	83.749	79.405	67.764		488	8.13333	0.135556	22.703	71.631	67.604	80.033
489	8.15	0.135833	22.362	83.773	79.391	67.654		489	8.15	0.135833	22.705	71.624	67.619	80.02
490	8.16667	0.136111	22.365	83.829	79.309	67.712		490	8.16667	0.136111	22.705	71.636	67.624	79.981
491	8.18333	0.136389	22.366	83.869	79.281	67.67		491	8.18333	0.136389	22.707	71.544	67.581	79.989
492	8.2	0.136667	22.366	83.876	79.27	67.672		492	8.2	0.136667	22.708	71.561	67.593	80.024
493	8.21667	0.136944	22.367	83.888	79.192	67.645		493	8.21667	0.136944	22.709	71.6	67.588	79.995
494	8.23333	0.137222	22.367	83.913	79.232	67.599		494	8.23333	0.137222	22.71	71.576	67.601	80.002
495	8.25	0.1375	22.369	83.968	79.196	67.596		495	8.25	0.1375	22.71	71.571	67.619	79.981
496	8.26667	0.137778	22.37	83.99	79.187	67.556		496	8.26667	0.137778	22.709	71.55	67.604	79.995
497	8.28333	0.138056	22.374	84.059	79.166	67.543		497	8.28333	0.138056	22.709	71.571	67.559	79.95
498	8.3	0.138333	22.376	84.108	79.131	67.563		498	8.3	0.138333	22.709	71.531	67.614	79.997
499	8.31667	0.138611	22.376	84.14	79.155	67.553		499	8.31667	0.138611	22.71	71.511	67.62	79.965
500	8.33333	0.138889	22.374	84.256	79.098	67.544		500	8.33333	0.138889	22.709	71.503	67.626	79.946
501	8.35	0.139167	22.372	84.207	79.043	67.544		501	8.35	0.139167	22.712	71.484	67.597	79.996
502	8.36667	0.139444	22.373	84.299	79.094	67.447		502	8.36667	0.139444	22.714	71.497	67.554	79.923
503	8.38333	0.139722	22.376	84.31	79.001	67.458		503	8.38333	0.139722	22.714	71.461	67.554	79.913
504	8.4	0.14	22.378	84.327	79.012	67.457		504	8.4	0.14	22.716	71.481	67.588	79.957
505	8.41667	0.140278	22.378	84.363	79.023	67.481		505	8.41667	0.140278	22.713	71.425	67.571	79.922
506	8.43333	0.140556	22.379	84.396	78.987	67.441		506	8.43333	0.140556	22.715	71.394	67.618	79.931
507	8.45	0.140833	22.379	84.389	78.991	67.449		507	8.45	0.140833	22.714	71.405	67.644	79.852
508	8.46667	0.141111	22.38	84.417	78.966	67.373		508	8.46667	0.141111	22.715	71.391	67.603	79.959
509	8.48333	0.141389	22.382	84.505	78.951	67.41		509	8.48333	0.141389	22.717	71.345	67.589	79.908
510	8.5	0.141667	22.381	84.539	78.942	67.384		510	8.5	0.141667	22.716	71.391	67.631	79.9
511	8.51667	0.141944	22.381	84.554	78.903	67.352		511	8.51667	0.141944	22.717	71.357	67.569	79.893
512	8.53333	0.142222	22.38	84.619	78.864	67.335		512	8.53333	0.142222	22.717	71.31	67.607	79.858
513	8.55	0.1425	22.379	84.616	78.904	67.344		513	8.55	0.1425	22.719	71.327	67.644	79.852
514	8.56667	0.142778	22.378	84.648	78.802	67.348		514	8.56667	0.142778	22.719	71.322	67.631	79.861
515	8.58333	0.143056	22.381	84.667	78.811	67.304		515	8.58333	0.143056	22.719	71.305	67.635	79.843
516	8.6	0.143333	22.383	84.694	78.824	67.318		516	8.6	0.143333	22.718	71.339	67.614	79.848
517	8.61667	0.143611	22.384	84.692	78.792	67.308		517	8.61667	0.143611	22.722	71.281	67.691	79.849
518	8.63333	0.143889	22.386	84.785	78.772	67.304		518	8.63333	0.143889	22.723	71.279	67.702	79.836
519	8.65	0.144167	22.388	84.782	78.777	67.302		519	8.65	0.144167	22.723	71.317	67.733	79.812
520	8.66667	0.144444	22.391	84.811	78.738	67.276		520	8.66667	0.144444	22.721	71.343	67.74	79.784
521	8.68333	0.144722	22.39	84.887	78.718	67.296		521	8.68333	0.144722	22.723	71.314	67.722	79.766
522	8.7	0.145	22.388	84.859	78.699	67.303		522	8.7	0.145	22.723	71.343	67.747	79.769
523	8.71667	0.145278	22.388	84.834	78.692	67.285		523	8.71667	0.145278	22.726	71.343	67.788	79.742
524	8.73333	0.145556	22.389	84.888	78.647	67.227		524	8.73333	0.145556	22.727	71.336	67.783	79.783
525	8.75	0.145833	22.387	84.937	78.589	67.339		525	8.75	0.145833	22.727	71.371	67.775	79.715
526	8.76667	0.146111	22.385	84.973	78.606	67.316		526	8.76667	0.146111	22.725	71.361	67.831	79.715
527	8.78333	0.146389	22.383	85.007	78.563	67.328		527	8.78333	0.146389	22.726	71.334	67.867	79.7
528	8.8	0.146667	22.383	84.967	78.574	67.336		528	8.8	0.146667	22.727	71.339	67.905	79.672
529	8.81667	0.146944	22.383	84.998	78.574	67.331		529	8.81667	0.146944	22.729	71.377	67.973	79.722
530	8.83333	0.147222	22.384	85.054	78.51	67.357		530	8.83333	0.147222	22.727	71.352	67.967	79.666
531	8.85	0.1475	22.382	85.105	78.548	67.316		531	8.85	0.1475	22.728	71.378	68.021	79.696
532	8.86667	0.147778	22.383	85.045	78.505	67.352		532	8.86667	0.147778	22.728	71.396	68.051	79.648
533	8.88333	0.148056	22.379	85.096	78.445	67.37		533	8.88333	0.148056	22.729	71.327	68.07	79.653
534	8.9	0.148333	22.377	85.099	78.43	67.358		534	8.9	0.148333	22.732	71.405	68.121	79.645
535	8.91667	0.148611	22.375	85.089	78.401	67.354		535	8.91667	0.148611	22.733	71.406	68.149	79.599
536	8.93333	0.148889	22.369	85.135	78.368	67.362		536	8.93333	0.148889	22.733	71.364	68.154	79.574
537	8.95	0.149167	22.367	85.126	78.406	67.386		537	8.95	0.149167	22.731	71.403	68.184	79.578
538	8.96667	0.149444	22.365	85.175	78.323	67.359		538	8.96667	0.149444	22.731	71.398	68.216	79.593
539	8.98333	0.149722	22.362	85.195	78.273	67.453		539	8.98333	0.149722	22.733	71.443	68.297	79.586
540	9	0.15	22.357	85.202	78.285	67.416		540	9	0.15	22.734	71.41	68.316	79.54
541	9.01667	0.150278	22.353	85.207	78.26	67.385		541	9.01667	0.150278	22.732	71.402	68.366	79.524
542	9.03333	0.150556	22.352	85.226	78.303	67.342		542	9.03333	0.150556	22.733	71.391	68.36	79.545
543	9.05	0.150833	22.35	85.224	78.235	67.352		543	9.05	0.150833	22.732	71.381	68.346	79.526
544	9.06667	0.151111	22.346	85.26	78.165	67.327		544	9.06667	0.151111	22.733	71.393	68.424	79.506
545	9.08333	0.151389	22.344	85.282	78.176	67.228		545	9.08333	0.151389	22.734	71.442	68.474	79.536
546	9.1	0.151667	22.341	85.371	78.207	67.183		546	9.1	0.151667	22.736	71.359	68.488	79.461
547	9.11667	0.151944	22.338	85.34	78.185	67.154		547	9.11667	0.151944	22.736	71.246	68.536	79.47
548	9.13333	0.152222	22.334	85.3	78.177	66.866		548	9.13333	0.152222	22.737	71.255	68.568	79.46
549	9.15	0.1525	22.328	85.342	78.102	65.992		549	9.15	0.1525	22.734	71.252	68.55	79.392
550	9.16667	0.152778	22.323	85.367	78.08	65.285		550	9.16667	0.152778	22.733	71.242	68.659	79.417
551	9.18333	0.153056	22.317	85.387	78.081	64.823		551	9.18333	0.153056	22.733	71.229	68.666	79.341
552	9.2	0.153333	22.307	85.417	78.092	64.438		552	9.2	0.153333	22.731	71.229	68.676	78.48
553	9.21667	0.153611	22.3	85.418	78.044	64.089		553	9.21667	0.153611	22.728	71.224	68.679	77.66
554	9.23333	0.153889	22.29	85.436	78.009	63.843		554	9.23333	0.153889	22.723	71.207	68.772	77.019
555	9.25	0.154167	22.285	85.472	77.974	63.622		555	9.25	0.154167	22.72	71.215	68.575	76.581
556	9.26667	0.154444	22.279	85.5	77.964	63.489		556	9.26667	0.154444	22.719		68.556	76.24
557	9.28333	0.154722	22.276	85.493	77.939	63.356		557	9.28333	0.154722	22.721		68.634	76.008
558	9.3	0.155	22.275	85.485	77.89	63.288		558	9.3	0.155	22.722		68.597	75.866
559	9.31667	0.155278	22.277	85.525	77.905	63.191		559	9.31667	0.155278	22.725		68.698	75.735
560	9.33333	0.155556	22.279	85.548	77.888	63.122		560	9.33333	0.155556	22.728		68.722	75.717
561	9.35	0.155833	22.279	85.8	77.835	63.067		561	9.35	0.155833	22.726		68.82	75.678
562	9.36667	0.156111	22.277	85.869	77.833	63.016		562	9.36667	0.156111	22.724		68.893	75.61
563	9.38333	0.156389	22.277	86.022	77.799	62.978		563	9.38333	0.156389	22.721		69.005	75.654
564	9.4	0.156667	22.276	86.013	77.799	62.93		564	9.4	0.156667	22.716		69.054	75.676
565	9.41667	0.156944	22.277	86.079	77.761	62.891		565	9.41667	0.156944	22.71		69.053	75.688
566	9.43333	0.157222	22.275	86.079	77.688	62.839		566	9.43333	0.157222	22.706		69.011	75.687
567	9.45	0.1575	22.274	86.134	77.726	62.82		567	9.45	0.1575	22.702		68.973	75.752
568	9.46667	0.157778	22.273	86.154	77.664	62.768		568	9.46667	0.157778	22.701		68.894	75.765
569	9.48333	0.158056	22.273	86.155	77.675	62.736		569	9.48333	0.158056	22.7		68.847	75.831
570	9.5	0.158333	22.275	86.256	77.6	62.724		570	9.5	0.158333	22.702		68.834	75.82
571	9.51667	0.158611	22.273	86.238	77.595	62.717		571	9.51667	0.158611	22.703		68.863	75.884
572	9.53333	0.158889	22.271	86.312	77.544	62.718		572	9.53333	0.158889	22.703		68.79	75.948
573	9.55	0.159167	22.268	86.314	77.544	62.653		573	9.55	0.159167	22.702		68.749	75.953
574	9.56667	0.159444	22.27	86.372	77.556	62.664		574	9.56667	0.159444	22.701		68.753	76.011
575	9.58333	0.159722	22.271	86.35	77.516	62.63		575	9.58333	0.159722	22.702		68.721	75.993
576	9.6	0.16	22.273	86.389	77.467	62.582		576	9.6	0.16	22.702		68.688	76.09
577	9.61667	0.160278	22.274	86.332	77.512	62.593		577	9.61667	0.160278	22.705		68.719	76.151
578	9.63333	0.160556	22.274	86.416	77.404	62.573		578	9.63333	0.160556	22.706		68.689	76.211
579	9.65	0.160833	22.274	86.412	77.33	62.543		579	9.65	0.160833	22.706		68.684	76.206
580	9.66667	0.161111	22.273	86.482	77.35	62.469		580	9.66667	0.161111	22.705		68.649	76.124
581	9.68333	0.161389	22.274	86.48	77.26	62.322		581	9.68333	0.161389	22.707		68.707	76.111
582	9.7	0.161667	22.272	86.488	77.252	62.194		582	9.7	0.161667	22.707		68.673	76.09
583	9.71667	0.161944	22.269	86.505	77.251	62.039		583	9.71667	0.161944	22.709		68.685	76.036
584	9.73333	0.162222	22.259	86.523	77.233	61.89		584	9.73333	0.162222	22.71		68.717	75.972
585	9.75	0.1625	22.245	86.561	77.198	62.063		585	9.75	0.1625	22.712		68.724	76.02
586	9.76667	0.162778	22.231	86.554	77.175	62.309		586	9.76667	0.162778	22.714		68.746	75.987
587	9.78333	0.163056	22.219	86.527	77.134	62.623		587	9.78333	0.163056	22.715		68.727	75.959
588	9.8	0.163333	22.208	86.521	77.159	62.791		588	9.8	0.163333	22.717		68.705	75.944
589	9.81667	0.163611	22.199	86.564	77.09	62.829		589	9.81667	0.163611	22.72		68.673	75.901
590	9.83333	0.163889	22.192	86.572	77.025	62.908		590	9.83333	0.163889	22.72		68.679	75.783
591	9.85	0.164167	22.189	86.562	77.059	62.89		591	9.85	0.164167	22.723		68.587	75.775
592	9.86667	0.164444	22.187	86.528	76.941	62.866		592	9.86667	0.164444	22.726		68.547	75.621
593	9.88333	0.164722	22.185	86.549	76.663	62.885		593	9.88333	0.164722	22.727		68.555	75.438
594	9.9	0.165	22.182	86.602	76.487	62.896		594	9.9	0.165	22.731		68.542	75.422
595	9.91667	0.165278	22.18	86.518	76.279	62.92		595	9.91667	0.165278	22.734		68.489	75.342
596	9.93333	0.165556	22.178	86.553	76.121	62.889		596	9.93333	0.165556	22.735		68.379	75.261
597	9.95	0.165833	22.177	86.551	75.985	62.886		597	9.95	0.165833	22.737		68.325	75.165
598	9.96667	0.166111	22.177	86.576	76.036	62.857		598	9.96667	0.166111	22.734		68.221	75.16
599	9.98333	0.166389	22.182	86.565	75.998	62.869		599	9.98333	0.166389	22.73		68.161	75.047
600	10	0.166667	22.187	86.578	76.06	62.923		600	10	0.166667	22.727		68.114	74.994
601	10.0167	0.166944	22.192	86.552	76.192	62.811		601	10.0167	0.166944	22.726		68.061	74.916
602	10.0333	0.167222	22.197	86.695	76.242	62.811		602	10.0333	0.167222	22.73		67.981	74.875
603	10.05	0.1675	22.2	86.549	76.311	62.839		603	10.05	0.1675	22.734		67.919	74.773
604	10.0667	0.167778	22.204	86.492	76.377	62.787		604	10.0667	0.167778	22.735		67.89	74.756
605	10.0833	0.168056	22.204	86.228	76.465	62.816		605	10.0833	0.168056	22.736		67.892	74.729
606	10.1	0.168333	22.208	85.969	76.562	62.787		606	10.1	0.168333	22.739		67.82	74.67
607	10.1167	0.168611	22.21	85.727	76.625	62.819		607	10.1167	0.168611	22.743		67.833	74.67
608	10.1333	0.168889	22.212	85.436	76.745	62.771		608	10.1333	0.168889	22.75		67.838	74.585
609	10.15	0.169167	22.214	85.197	76.826	62.763		609	10.15	0.169167	22.758		67.794	74.532
610	10.1667	0.169444	22.217	85.157	76.868	62.76		610	10.1667	0.169444	22.766		67.755	74.516
611	10.1833	0.169722	22.219	85.09	76.934	62.734		611	10.1833	0.169722	22.774		67.839	74.526
612	10.2	0.17	22.221	85.079	76.931	62.755		612	10.2	0.17	22.778		67.854	74.513
613	10.2167	0.170278	22.22	85.007	77.119	62.735		613	10.2167	0.170278	22.78		67.786	74.466
614	10.2333	0.170556	22.223	85.025	77.077	62.734		614	10.2333	0.170556	22.781		67.833	74.463
615	10.25	0.170833	22.225	85.061	77.138	62.723		615	10.25	0.170833	22.783		67.808	74.44
616	10.2667	0.171111	22.228	85.019	77.199	62.774		616	10.2667	0.171111	22.782		67.879	74.37
617	10.2833	0.171389	22.229	84.99	77.279	62.742		617	10.2833	0.171389	22.784		67.827	74.383
618	10.3	0.171667	22.231	84.969	77.253	62.76		618	10.3	0.171667	22.783		67.861	74.353
619	10.3167	0.171944	22.233	84.955	77.34	62.746		619	10.3167	0.171944	22.783		67.866	74.288
620	10.3333	0.172222	22.233	84.898	77.398	62.739		620	10.3333	0.172222	22.786		67.869	74.304
621	10.35	0.1725	22.235	84.812	77.429	62.739		621	10.35	0.1725	22.792		67.928	74.265
622	10.3667	0.172778	22.235	84.748	77.476	62.679		622	10.3667	0.172778	22.795		67.834	74.188
623	10.3833	0.173056	22.237	84.645	77.527	62.738		623	10.3833	0.173056	22.8		67.88	74.109
624	10.4	0.173333	22.237	84.564	77.601	62.695		624	10.4	0.173333	22.803		67.863	74.081
625	10.4167	0.173611	22.236	84.496	77.602	62.686		625	10.4167	0.173611	22.805		67.881	73.998
626	10.4333	0.173889	22.237	84.377	77.638	62.663		626	10.4333	0.173889	22.808		67.836	73.925
627	10.45	0.174167	22.24	84.332	77.643	62.676		627	10.45	0.174167	22.809	71.991	67.883	73.841
628	10.4667	0.174444	22.243	84.316	77.711	62.634		628	10.4667	0.174444	22.811	71.907	67.826	73.863
629	10.4833	0.174722	22.244	84.22	77.735	62.626		629	10.4833	0.174722	22.814	71.757	67.844	73.76
630	10.5	0.175	22.247	84.226	77.756	62.601		630	10.5	0.175	22.817	71.679	67.868	73.73
631	10.5167	0.175278	22.251	84.197	77.855	62.65		631	10.5167	0.175278	22.818	71.558	67.856	73.743
632	10.5333	0.175556	22.256	84.175	77.858	62.645		632	10.5333	0.175556	22.818	71.418	67.852	73.681
633	10.55	0.175833	22.261	84.201	77.854	62.628		633	10.55	0.175833	22.819	71.294	67.805	73.623
634	10.5667	0.176111	22.265	84.177	77.893	62.648		634	10.5667	0.176111	22.818	71.238	67.84	73.614
635	10.5833	0.176389	22.267	84.197	77.941	62.592		635	10.5833	0.176389	22.819	71.137	67.81	73.538
636	10.6	0.176667	22.267	84.196	77.937	62.564		636	10.6	0.176667	22.817	71.016	67.856	73.534
637	10.6167	0.176944	22.266	84.164	77.968	62.605		637	10.6167	0.176944	22.818	70.891	67.842	73.43
638	10.6333	0.177222	22.268	84.157	77.963	62.621		638	10.6333	0.177222	22.818	70.797	67.795	73.4
639	10.65	0.1775	22.269	84.208	77.976	62.581		639	10.65	0.1775	22.817	70.679	67.817	73.389
640	10.6667	0.177778	22.27	84.149	78.029	62.599		640	10.6667	0.177778	22.817	70.575	67.785	73.305
641	10.6833	0.178056	22.27	84.143	78.064	62.655		641	10.6833	0.178056	22.815	70.487	67.822	73.268
642	10.7	0.178333	22.269	84.119	77.996	62.599		642	10.7	0.178333	22.815	70.453	67.781	73.237
643	10.7167	0.178611	22.271	84.097	78.119	62.608		643	10.7167	0.178611	22.815	70.321	67.78	73.172
644	10.7333	0.178889	22.271	84.093	78.147	62.629		644	10.7333	0.178889	22.817	70.239	67.729	73.135
645	10.75	0.179167	22.273	84.021	78.134	62.587		645	10.75	0.179167	22.819	70.127	67.776	73.136
646	10.7667	0.179444	22.277	84.046	78.138	62.599		646	10.7667	0.179444	22.821	70.034	67.677	73.044
647	10.7833	0.179722	22.278	83.97	78.185	62.622		647	10.7833	0.179722	22.823	69.986	67.703	72.943
648	10.8	0.18	22.28	83.936	78.185	62.585		648	10.8	0.18	22.825	69.917	67.673	72.925
649	10.8167	0.180278	22.279	83.932	78.228	62.622		649	10.8167	0.180278	22.826	69.793	67.656	72.886
650	10.8333	0.180556	22.279	83.891	78.272	62.624		650	10.8333	0.180556	22.825	69.724	67.599	72.814
651	10.85	0.180833	22.278	83.91	78.26	62.618		651	10.85	0.180833	22.828	69.594	67.606	72.711
652	10.8667	0.181111	22.277	83.92	78.289	62.615		652	10.8667	0.181111	22.828	69.549	67.593	72.61
653	10.8833	0.181389	22.276	83.838	78.328	62.66		653	10.8833	0.181389	22.831	69.434	67.51	72.522
654	10.9	0.181667	22.276	83.792	78.325	62.667		654	10.9	0.181667	22.831	69.377	67.534	72.469
655	10.9167	0.181944	22.275	83.805	78.353	62.675		655	10.9167	0.181944	22.83	69.317	67.482	72.301
656	10.9333	0.182222	22.277	83.705	78.333	62.665		656	10.9333	0.182222	22.826	69.259	67.5	72.259
657	10.95	0.1825	22.279	83.709	78.381	62.688		657	10.95	0.1825	22.818	69.183	67.52	72.133
658	10.9667	0.182778	22.282	83.585	78.417	62.72		658	10.9667	0.182778	22.814	69.105	67.472	72.066
659	10.9833	0.183056	22.281	83.559	78.422	62.653		659	10.9833	0.183056	22.804	68.982	67.406	71.992
660	11	0.183333	22.281	83.48	78.478	62.68		660	11	0.183333	22.799	68.918	67.468	71.877
661	11.0167	0.183611	22.283	83.439	78.465	62.734		661	11.0167	0.183611	22.791	68.804	67.45	71.767
662	11.0333	0.183889	22.283	83.332	78.505	62.721		662	11.0333	0.183889	22.788	68.734	67.434	71.632
663	11.05	0.184167	22.285	83.296	78.523	62.755		663	11.05	0.184167	22.784	68.122	67.413	71.597
664	11.0667	0.184444	22.283	83.241	78.51	62.725		664	11.0667	0.184444	22.781	66.856	67.396	71.539
665	11.0833	0.184722	22.283	83.16	78.534	62.749		665	11.0833	0.184722	22.779	65.639	67.406	71.437
666	11.1	0.185	22.283	83.132	78.546	62.775		666	11.1	0.185	22.779	64.691	67.32	71.35
667	11.1167	0.185278	22.283	83.031	78.585	62.766		667	11.1167	0.185278	22.779	64.079	67.112	71.346
668	11.1333	0.185556	22.283	82.927	78.562	62.789		668	11.1333	0.185556	22.779	63.614	67.061	71.232
669	11.15	0.185833	22.284	82.875	78.606	62.797		669	11.15	0.185833	22.779	63.284	66.938	71.192
670	11.1667	0.186111	22.284	82.845	78.684	62.754		670	11.1667	0.186111	22.779	63.037	66.789	71.087
671	11.1833	0.186389	22.283	82.791	78.662	62.817		671	11.1833	0.186389	22.776	62.813	66.588	71.003
672	11.2	0.186667	22.284	82.722	78.621	62.785		672	11.2	0.186667	22.771	62.666	66.444	70.528
673	11.2167	0.186944	22.282	82.647	78.663	62.805		673	11.2167	0.186944	22.768	62.497	66.285	69.346
674	11.2333	0.187222	22.284	82.609	78.643	62.82		674	11.2333	0.187222	22.763	62.395	66.19	68.435
675	11.25	0.1875	22.282	82.512	78.689	62.804		675	11.25	0.1875	22.76	62.206	66.024	67.824
676	11.2667	0.187778	22.284	82.477	78.706	62.8		676	11.2667	0.187778	22.755	62.114	65.782	67.406
677	11.2833	0.188056	22.283	82.409	78.748	62.842		677	11.2833	0.188056	22.755	62.05	65.612	67.148
678	11.3	0.188333	22.286	82.372	78.718	62.802		678	11.3	0.188333	22.758	61.91	65.489	66.951
679	11.3167	0.188611	22.286	82.296	78.731	62.861		679	11.3167	0.188611	22.762	61.795	65.377	66.842
680	11.3333	0.188889	22.287	82.237	78.758	62.844		680	11.3333	0.188889	22.766	61.665	65.334	66.747
681	11.35	0.189167	22.287	82.223	78.79	62.802		681	11.35	0.189167	22.764	61.588	65.311	66.685
682	11.3667	0.189444	22.286	82.136	78.765	62.852		682	11.3667	0.189444	22.762	61.51	65.289	66.577
683	11.3833	0.189722	22.284	82.111	78.795	62.856		683	11.3833	0.189722	22.755	61.46	65.291	66.596
684	11.4	0.19	22.285	82.061	78.796	62.825		684	11.4	0.19	22.749	61.381	65.286	66.505
685	11.4167	0.190278	22.285	82.017	78.867	62.826		685	11.4167	0.190278	22.742	61.306	65.24	66.5
686	11.4333	0.190556	22.286	81.967	78.799	62.887		686	11.4333	0.190556	22.735	61.24	65.216	66.44
687	11.45	0.190833	22.283	81.945	78.802	62.896		687	11.45	0.190833	22.728	61.186	65.158	66.431
688	11.4667	0.191111	22.284	81.848	78.838	62.856		688	11.4667	0.191111	22.72	61.155	65.129	66.418
689	11.4833	0.191389	22.282	81.8	78.844	62.875		689	11.4833	0.191389	22.714	61.137	65.08	66.401
690	11.5	0.191667	22.284	81.792	78.874	62.839		690	11.5	0.191667	22.708	61.037	65.023	66.338
691	11.5167	0.191944	22.284	81.735	78.9	62.889		691	11.5167	0.191944	22.706	60.998	64.937	66.323
692	11.5333	0.192222	22.285	81.679	78.858	62.871		692	11.5333	0.192222	22.704	60.972	64.853	66.324
693	11.55	0.1925	22.284	81.58	78.901	62.852		693	11.55	0.1925	22.704	60.953	64.648	66.255
694	11.5667	0.192778	22.287	81.498	78.927	62.861		694	11.5667	0.192778	22.705	60.904	64.337	66.184
695	11.5833	0.193056	22.287	81.449	78.949	62.85		695	11.5833	0.193056	22.704	60.826	64.06	66.199
696	11.6	0.193333	22.288	81.378	78.974	62.847		696	11.6	0.193333	22.706	60.778	63.607	66.127
697	11.6167	0.193611	22.288	81.349	78.956	62.831		697	11.6167	0.193611	22.706	60.763	63.264	66.049
698	11.6333	0.193889	22.288	81.249	78.981	62.866		698	11.6333	0.193889	22.707	60.72	62.968	66.005
699	11.65	0.194167	22.288	81.207	78.961	62.859		699	11.65	0.194167	22.709	60.673	62.626	65.967
700	11.6667	0.194444	22.288	81.161	78.981	62.819		700	11.6667	0.194444	22.712	60.641	62.34	65.957
701	11.6833	0.194722	22.287	81.139	78.99	62.833		701	11.6833	0.194722	22.713	60.587	62.105	65.872
702	11.7	0.195	22.287	81.1	79.018	62.857		702	11.7	0.195	22.714	60.547	61.745	65.842
703	11.7167	0.195278	22.287	81.036	78.982	62.885		703	11.7167	0.195278	22.716	60.572	61.378	65.897
704	11.7333	0.195556	22.286	81.096	79.051	62.858		704	11.7333	0.195556	22.719	60.478	61.003	65.827
705	11.75	0.195833	22.289	81.111	79.011	62.845		705	11.75	0.195833	22.721	60.435	60.68	65.805
706	11.7667	0.196111	22.29	81.094	79.069	62.834		706	11.7667	0.196111	22.724	60.426	60.378	65.795
707	11.7833	0.196389	22.292	81.051	79.068	62.852		707	11.7833	0.196389	22.727	60.408	60.035	65.762
708	11.8	0.196667	22.292	81.072	79.058	62.85		708	11.8	0.196667	22.73	60.357	59.799	65.735
709	11.8167	0.196944	22.292	81.072	79.032	62.816		709	11.8167	0.196944	22.732	60.322	59.495	65.701
710	11.8333	0.197222	22.292	81.057	79.081	62.868		710	11.8333	0.197222	22.734	60.317	59.269	65.685
711	11.85	0.1975	22.291	81.028	79.049	62.884		711	11.85	0.1975	22.732	60.261	59.077	65.71
712	11.8667	0.197778	22.292	81.033	79.097	62.846		712	11.8667	0.197778	22.732	60.23	58.912	65.592
713	11.8833	0.198056	22.292	80.979	79.158	62.89		713	11.8833	0.198056	22.728	60.178	58.716	65.535
714	11.9	0.198333	22.292	80.955	79.09	62.884		714	11.9	0.198333	22.727	60.122	58.525	65.485
715	11.9167	0.198611	22.294	80.903	79.139	62.896		715	11.9167	0.198611	22.726	60.1	58.386	65.514
716	11.9333	0.198889	22.297	80.723	79.068	62.865		716	11.9333	0.198889	22.726	60.093	58.285	65.472
717	11.95	0.199167	22.299	80.61	79.128	62.917		717	11.95	0.199167	22.726	60.072	58.165	65.533
718	11.9667	0.199444	22.301	80.473	79.145	62.905		718	11.9667	0.199444	22.726	59.998	58.002	65.547
719	11.9833	0.199722	22.3	80.355	79.124	62.878		719	11.9833	0.199722	22.726	59.962	57.903	65.554
720	12	0.2	22.301	80.231	79.151	62.905		720	12	0.2	22.726	59.887	57.779	65.683
721	12.0167	0.200278	22.3	80.065	79.179	62.869		721	12.0167	0.200278	22.724	59.86	57.675	65.579
722	12.0333	0.200556	22.299	79.911	79.165	62.883		722	12.0333	0.200556	22.723	59.803	57.478	65.173
723	12.05	0.200833	22.297	79.822	79.178	62.961		723	12.05	0.200833	22.719	59.756	57.334	67.75
724	12.0667	0.201111	22.297	79.681	79.179	62.92		724	12.0667	0.201111	22.715	59.703	57.247	77.416
725	12.0833	0.201389	22.299	79.566	79.197	62.955		725	12.0833	0.201389	22.713	59.693	57.099	79.265
726	12.1	0.201667	22.301	79.519	79.159	62.922		726	12.1	0.201667	22.709	59.565	57.021	77.62
727	12.1167	0.201944	22.3	79.372	79.052	62.944		727	12.1167	0.201944	22.707	59.557	56.935	74.386
728	12.1333	0.202222	22.301	79.351	79.104	62.963		728	12.1333	0.202222	22.706	59.509	56.826	71.55
729	12.15	0.2025	22.301	79.19	79.305	62.953		729	12.15	0.2025	22.703	59.48	56.771	68.744
730	12.1667	0.202778	22.303	79.124	79.334	62.999		730	12.1667	0.202778	22.697	59.38	56.684	66.682
731	12.1833	0.203056	22.301	79.032	79.498	63.015		731	12.1833	0.203056	22.689	59.343	56.572	65.01
732	12.2	0.203333	22.301	78.914	79.636	63.019		732	12.2	0.203333	22.682	59.318	56.529	63.172
733	12.2167	0.203611	22.301	78.787	79.599	63.026		733	12.2167	0.203611	22.677	59.238	56.443	61.616
734	12.2333	0.203889	22.301	78.719	79.685	62.998		734	12.2333	0.203889	22.675	59.24	56.363	60.554
735	12.25	0.204167	22.301	78.607	79.729	63.073		735	12.25	0.204167	22.673	59.184	56.292	59.661
736	12.2667	0.204444	22.302	78.56	79.764	63.045		736	12.2667	0.204444	22.672	59.13	56.216	58.934
737	12.2833	0.204722	22.305	78.479	79.737	63.063		737	12.2833	0.204722	22.675	59.045	56.152	58.265
738	12.3	0.205	22.307	78.423	79.725	63.098		738	12.3	0.205	22.677	59.019	56.139	57.7
739	12.3167	0.205278	22.307	78.305	79.746	63.114		739	12.3167	0.205278	22.68	58.951	56.045	57.218
740	12.3333	0.205556	22.306	78.308	79.775	63.075		740	12.3333	0.205556	22.682	58.932	56.006	56.796
741	12.35	0.205833	22.301	78.216	79.758	63.137		741	12.35	0.205833	22.682	58.853	55.976	56.374
742	12.3667	0.206111	22.3	78.184	79.783	63.15		742	12.3667	0.206111	22.681	58.833	55.894	55.951
743	12.3833	0.206389	22.301	78.113	79.75	63.163		743	12.3833	0.206389	22.684	58.77	55.859	55.63
744	12.4	0.206667	22.302	78.061	79.813	63.15		744	12.4	0.206667	22.686	58.738	55.803	55.216
745	12.4167	0.206944	22.306	77.931	79.833	63.178		745	12.4167	0.206944	22.689	58.725	55.769	54.882
746	12.4333	0.207222	22.306	77.784	79.855	63.21		746	12.4333	0.207222	22.69	58.667	55.731	54.549
747	12.45	0.2075	22.307	77.708	79.854	63.196		747	12.45	0.2075	22.691	58.607	55.669	54.271
748	12.4667	0.207778	22.309	77.633	79.814	63.223		748	12.4667	0.207778	22.693	58.579	55.642	54.035
749	12.4833	0.208056	22.31	77.458	79.867	63.267		749	12.4833	0.208056	22.697	58.558	55.625	53.764
750	12.5	0.208333	22.311	77.373	79.843	63.227		750	12.5	0.208333	22.699	58.53	55.55	53.511
751	12.5167	0.208611	22.309	77.161	79.889	63.231		751	12.5167	0.208611	22.7	58.433	55.53	53.226
752	12.5333	0.208889	22.311	77.065	79.922	63.236		752	12.5333	0.208889	22.701	58.448	55.489	52.97
753	12.55	0.209167	22.311	76.896	79.903	63.287		753	12.55	0.209167	22.702	58.404	55.482	52.744
754	12.5667	0.209444	22.31	76.759	79.939	63.303		754	12.5667	0.209444	22.705	58.385	55.45	52.536
755	12.5833	0.209722	22.31	76.597	79.939	63.286		755	12.5833	0.209722	22.708	58.371	55.407	52.327
756	12.6	0.21	22.31	76.466	79.916	63.337		756	12.6	0.21	22.709	58.304	55.322	52.139
757	12.6167	0.210278	22.311	76.319	79.961	63.347		757	12.6167	0.210278	22.712	58.265	55.341	51.956
758	12.6333	0.210556	22.31	76.189	79.962	63.34		758	12.6333	0.210556	22.714	58.294	55.312	51.725
759	12.65	0.210833	22.31	76.093	79.948	63.331		759	12.65	0.210833	22.715	58.221	55.265	51.559
760	12.6667	0.211111	22.31	75.974	79.937	63.367		760	12.6667	0.211111	22.715	58.217	55.211	51.356
761	12.6833	0.211389	22.312	75.894	79.993	63.362		761	12.6833	0.211389	22.716	58.219	55.245	51.191
762	12.7	0.211667	22.314	75.843	79.976	63.382		762	12.7	0.211667	22.718	58.148	55.167	50.993
763	12.7167	0.211944	22.313	75.779	79.983	63.377		763	12.7167	0.211944	22.719	58.097	55.127	50.809
764	12.7333	0.212222	22.314	75.675	80.027	63.403		764	12.7333	0.212222	22.721	58.099	55.128	50.659
765	12.75	0.2125	22.313	75.682	80.012	63.379		765	12.75	0.2125	22.722	58.069	55.096	50.497
766	12.7667	0.212778	22.313	75.59	79.985	63.441		766	12.7667	0.212778	22.723	58.045	55.077	50.361
767	12.7833	0.213056	22.315	75.527	79.998	63.444		767	12.7833	0.213056	22.724	57.991	55.081	50.14
768	12.8	0.213333	22.317	75.466	79.973	63.468		768	12.8	0.213333	22.726	58.014	55.029	49.99
769	12.8167	0.213611	22.316	75.361	80.032	63.473		769	12.8167	0.213611	22.727	57.977	54.991	49.822
770	12.8333	0.213889	22.314	75.288	80.012	63.475		770	12.8333	0.213889	22.728	57.94	55.001	49.696
771	12.85	0.214167	22.313	75.221	80.046	63.483		771	12.85	0.214167	22.728	57.893	54.992	49.549
772	12.8667	0.214444	22.315	75.102	80.039	63.528		772	12.8667	0.214444	22.727	57.887	54.974	49.357
773	12.8833	0.214722	22.316	75.046	80.014	63.562		773	12.8833	0.214722	22.729	57.891	54.903	49.233
774	12.9	0.215	22.317	74.932	80.113	63.483		774	12.9	0.215	22.728	57.865	54.897	49.07
775	12.9167	0.215278	22.32	74.908	80.032	63.559		775	12.9167	0.215278	22.73	57.819	54.894	48.935
776	12.9333	0.215556	22.32	74.825	80.142	63.54		776	12.9333	0.215556	22.728	57.867	54.889	48.785
777	12.95	0.215833	22.321	74.808	80.136	63.589		777	12.95	0.215833	22.726	57.779	54.83	48.613
778	12.9667	0.216111	22.321	74.697	80.072	63.581		778	12.9667	0.216111	22.724	57.821	54.786	48.476
779	12.9833	0.216389	22.323	74.669	80.101	63.606		779	12.9833	0.216389	22.721	57.762	54.8	48.33
780	13	0.216667	22.323	74.574	80.082	63.556		780	13	0.216667	22.722	57.747	54.807	48.158
781	13.0167	0.216944	22.325	74.524	80.085	63.634		781	13.0167	0.216944	22.72	57.706	54.777	47.999
782	13.0333	0.217222	22.325	74.483	80.093	63.607		782	13.0333	0.217222	22.723	57.693	54.71	47.891
783	13.05	0.2175	22.324	74.377	80.104	63.638		783	13.05	0.2175	22.721	57.705	54.753	47.72
784	13.0667	0.217778	22.322	74.376	80.071	63.647		784	13.0667	0.217778	22.719	57.665	54.729	47.598
785	13.0833	0.218056	22.322	74.287	80.105	63.659		785	13.0833	0.218056	22.716	57.688	54.696	47.416
786	13.1	0.218333	22.323	74.269	80.083	63.689		786	13.1	0.218333	22.717	57.605	54.666	47.325
787	13.1167	0.218611	22.325	74.222	80.032	63.693		787	13.1167	0.218611	22.717	57.647	54.653	47.185
788	13.1333	0.218889	22.324	74.17	80.095	63.672		788	13.1333	0.218889	22.717	57.623	54.689	46.997
789	13.15	0.219167	22.326	74.126	80.118	63.703		789	13.15	0.219167	22.717	57.582	54.625	46.893
790	13.1667	0.219444	22.326	74.061	80.105	63.734		790	13.1667	0.219444	22.718	57.597	54.606	46.732
791	13.1833	0.219722	22.326	74.025	80.125	63.743		791	13.1833	0.219722	22.719	57.556	54.579	46.629
792	13.2	0.22	22.325	73.866	80.08	63.755		792	13.2	0.22	22.719	57.588	54.554	46.488
793	13.2167	0.220278	22.325	73.781	80.12	63.75		793	13.2167	0.220278	22.717	57.546	54.556	46.4
794	13.2333	0.220556	22.323	73.634	80.146	63.796		794	13.2333	0.220556	22.717	57.548	54.528	46.246
795	13.25	0.220833	22.323	73.423	80.132	63.796		795	13.25	0.220833	22.719	57.487	54.525	46.133
796	13.2667	0.221111	22.323	73.36	80.18	63.824		796	13.2667	0.221111	22.72	57.511	54.534	45.975
797	13.2833	0.221389	22.326	73.253	80.142	63.815		797	13.2833	0.221389	22.722	57.487	54.461	45.845
798	13.3	0.221667	22.329	72.981	80.117	63.805		798	13.3	0.221667	22.723	57.426	54.433	45.714
799	13.3167	0.221944	22.329	72.888	80.145	63.818		799	13.3167	0.221944	22.721	57.44	54.427	45.586
800	13.3333	0.222222	22.328	72.734	80.14	63.83		800	13.3333	0.222222	22.72	57.413	54.427	45.485
801	13.35	0.2225	22.327	72.623	80.175	63.839		801	13.35	0.2225	22.719	57.424	54.401	45.393
802	13.3667	0.222778	22.327	72.488	80.171	63.902		802	13.3667	0.222778	22.721	57.405	54.375	45.244
803	13.3833	0.223056	22.327	72.351	80.156	63.903		803	13.3833	0.223056	22.719	57.395	54.411	45.158
804	13.4	0.223333	22.327	72.183	80.152	63.925		804	13.4	0.223333	22.72	57.395	54.376	45.042
805	13.4167	0.223611	22.327	72.042	80.169	63.895		805	13.4167	0.223611	22.718	57.378	54.369	44.921
806	13.4333	0.223889	22.328	71.829	80.172	63.957		806	13.4333	0.223889	22.719	57.314	54.316	44.828
807	13.45	0.224167	22.327	71.675	80.164	63.936		807	13.45	0.224167	22.718	57.348	54.349	44.705
808	13.4667	0.224444	22.327	71.556	80.155	63.966		808	13.4667	0.224444	22.718	57.327	54.336	44.621
809	13.4833	0.224722	22.327	71.399	80.149	63.966		809	13.4833	0.224722	22.718	57.305	54.312	44.53
810	13.5	0.225	22.327	71.235	80.145	63.965		810	13.5	0.225	22.718	57.333	54.296	44.392
811	13.5167	0.225278	22.328	71.1	80.133	63.999		811	13.5167	0.225278	22.718	57.288	54.302	44.288
812	13.5333	0.225556	22.328	70.999	80.175	64.045		812	13.5333	0.225556	22.719	57.319	54.288	44.216
813	13.55	0.225833	22.329	70.83	80.143	63.971		813	13.55	0.225833	22.718	57.305	54.281	44.123
814	13.5667	0.226111	22.327	70.733	80.108	64.038		814	13.5667	0.226111	22.72	57.273	54.267	44.05
815	13.5833	0.226389	22.329	70.596	80.156	64.096		815	13.5833	0.226389	22.721	57.26	54.232	43.968
816	13.6	0.226667	22.327	70.511	80.126	64.033		816	13.6	0.226667	22.721	57.276	54.241	43.867
817	13.6167	0.226944	22.329	70.372	80.169	64.075		817	13.6167	0.226944	22.72	57.214	54.271	43.763
818	13.6333	0.227222	22.329	70.242	80.202	64.068		818	13.6333	0.227222	22.722	57.209	54.208	43.65
819	13.65	0.2275	22.329	70.108	80.176	64.074		819	13.65	0.2275	22.724	57.227	54.246	43.579
820	13.6667	0.227778	22.329	69.967	80.155	64.12		820	13.6667	0.227778	22.726	57.185	54.208	43.503
821	13.6833	0.228056	22.329	69.875	80.141	64.128		821	13.6833	0.228056	22.725	57.202	54.25	43.407
822	13.7	0.228333	22.329	69.793	80.137	64.117		822	13.7	0.228333	22.724	57.153	54.197	43.341
823	13.7167	0.228611	22.328	69.723	80.188	64.159		823	13.7167	0.228611	22.723	57.176	54.168	43.255
824	13.7333	0.228889	22.33	69.66	80.218	64.151		824	13.7333	0.228889	22.722	57.154	54.202	43.182
825	13.75	0.229167	22.33	69.609	80.307	64.159		825	13.75	0.229167	22.723	57.147	54.179	43.074
826	13.7667	0.229444	22.331	69.501	80.333	64.177		826	13.7667	0.229444	22.725	57.156	54.146	42.994
827	13.7833	0.229722	22.332	69.419	80.343	64.2		827	13.7833	0.229722	22.727	57.095	54.149	42.934
828	13.8	0.23	22.333	69.324	80.315	64.204		828	13.8	0.23	22.731	57.12	54.175	42.853
829	13.8167	0.230278	22.333	69.28	80.223	64.221		829	13.8167	0.230278	22.733	57.067	54.152	42.798
830	13.8333	0.230556	22.333	69.226	80.269	64.208		830	13.8333	0.230556	22.733	57.064	54.155	42.725
831	13.85	0.230833	22.333	69.143	80.211	64.239		831	13.85	0.230833	22.731	57.052	54.163	42.645
832	13.8667	0.231111	22.332	69.018	80.166	64.251		832	13.8667	0.231111	22.732	57.068	54.142	42.586
833	13.8833	0.231389	22.332	68.977	80.175	64.27		833	13.8833	0.231389	22.731	57.07	54.157	42.541
834	13.9	0.231667	22.333	68.925	80.112	64.297		834	13.9	0.231667	22.731	57.035	54.131	42.425
835	13.9167	0.231944	22.332	68.911	80.028	64.323		835	13.9167	0.231944	22.733	57.015	54.126	42.375
836	13.9333	0.232222	22.333	68.813	79.914	64.311		836	13.9333	0.232222	22.736	57.008	54.129	42.331
837	13.95	0.2325	22.331	68.744	79.816	64.32		837	13.95	0.2325	22.737	57.016	54.11	42.272
838	13.9667	0.232778	22.333	68.698	79.684	64.335		838	13.9667	0.232778	22.735	56.986	54.118	42.213
839	13.9833	0.233056	22.332	68.659	79.67	64.277		839	13.9833	0.233056	22.731	57.002	54.14	42.149
840	14	0.233333	22.334	68.639	79.618	64.356		840	14	0.233333	22.73	56.962	54.147	42.079
841	14.0167	0.233611	22.335	68.611	79.517	64.372		841	14.0167	0.233611	22.73	56.973	54.115	42.027
842	14.0333	0.233889	22.338	68.528	79.212	64.371		842	14.0333	0.233889	22.731	56.935	54.128	41.978
843	14.05	0.234167	22.338	68.49	79.001	64.376		843	14.05	0.234167	22.733	56.936	54.128	41.918
844	14.0667	0.234444	22.341	68.434	78.773	64.393		844	14.0667	0.234444	22.732	56.926	54.115	41.861
845	14.0833	0.234722	22.346	68.405	78.55	64.412		845	14.0833	0.234722	22.732	56.941	54.126	41.798
846	14.1	0.235	22.349	68.403	78.336	64.416		846	14.1	0.235	22.732	56.858	54.088	41.766
847	14.1167	0.235278	22.354	68.342	78.111	64.414		847	14.1167	0.235278	22.731	56.906	54.136	41.743
848	14.1333	0.235556	22.354	68.32	77.891	64.443		848	14.1333	0.235556	22.731	56.865	54.107	41.665
849	14.15	0.235833	22.357	68.301	77.671	64.444		849	14.15	0.235833	22.731	56.881	54.08	41.601
850	14.1667	0.236111	22.357	68.299	76.854	64.443		850	14.1667	0.236111	22.732	56.894	54.118	41.554
851	14.1833	0.236389	22.357	68.242	75.579	64.481		851	14.1833	0.236389	22.732	56.828	54.062	41.48
852	14.2	0.236667	22.356	68.196	74.531	64.451		852	14.2	0.236667	22.734	56.868	54.075	41.446
853	14.2167	0.236944	22.357	68.162	73.421	64.465		853	14.2167	0.236944	22.737	56.872	54.114	41.382
854	14.2333	0.237222	22.356	68.176	72.709	64.463		854	14.2333	0.237222	22.738	56.81	54.071	41.358
855	14.25	0.2375	22.357	68.165	72.166	64.492		855	14.25	0.2375	22.738	56.83	54.081	41.307
856	14.2667	0.237778	22.356	68.168	71.735	64.517		856	14.2667	0.237778	22.736	56.807	54.113	41.271
857	14.2833	0.238056	22.355	68.137	71.418	64.536		857	14.2833	0.238056	22.737	56.821	54.09	41.239
858	14.3	0.238333	22.354	68.135	71.144	64.522		858	14.3	0.238333	22.733	56.815	54.065	41.188
859	14.3167	0.238611	22.351	68.131	70.943	64.538		859	14.3167	0.238611	22.732	56.767	54.124	41.166
860	14.3333	0.238889	22.35	68.132	70.692	64.514		860	14.3333	0.238889	22.73	56.809	54.106	41.089
861	14.35	0.239167	22.347	68.108	70.443	64.54		861	14.35	0.239167	22.729	56.801	54.059	41.055
862	14.3667	0.239444	22.35	68.135	70.222	64.553		862	14.3667	0.239444	22.728	56.811	54.07	41.021
863	14.3833	0.239722	22.351	68.1	69.959	64.581		863	14.3833	0.239722	22.728	56.781	54.1	40.978
864	14.4	0.24	22.352	68.102	69.688	64.579		864	14.4	0.24	22.729	56.791	54.123	40.955
865	14.4167	0.240278	22.35	68.086	69.411	64.572		865	14.4167	0.240278	22.728	56.785	54.11	40.93
866	14.4333	0.240556	22.349	68.089	69.137	64.602		866	14.4333	0.240556	22.728	56.807	54.104	40.859
867	14.45	0.240833	22.347	68.085	68.866	64.587		867	14.45	0.240833	22.728	56.765	54.108	40.84
868	14.4667	0.241111	22.348	68.073	68.589	64.579		868	14.4667	0.241111	22.727	56.79	54.113	40.8
869	14.4833	0.241389	22.348	68.087	68.337	64.587		869	14.4833	0.241389	22.725	56.791	54.075	40.758
870	14.5	0.241667	22.348	68.044	68.074	64.628		870	14.5	0.241667	22.723	56.794	54.13	40.718
871	14.5167	0.241944	22.349	68.052	67.803	64.597		871	14.5167	0.241944	22.722	56.781	54.097	40.696
872	14.5333	0.242222	22.346	68.09	67.499	64.626		872	14.5333	0.242222	22.722	56.787	54.13	40.673
873	14.55	0.2425	22.346	68.016	67.236	64.67		873	14.55	0.2425	22.723	56.764	54.168	40.614
874	14.5667	0.242778	22.348	68.022	66.972	64.662		874	14.5667	0.242778	22.724	56.803	54.163	40.6
875	14.5833	0.243056	22.348	67.977	66.692	64.683		875	14.5833	0.243056	22.723	56.768	54.159	40.549
876	14.6	0.243333	22.348	67.929	66.418	64.67		876	14.6	0.243333	22.724	56.755	54.141	40.522
877	14.6167	0.243611	22.346	67.916	66.141	64.677		877	14.6167	0.243611	22.722	56.777	54.158	40.461
878	14.6333	0.243889	22.345	67.929	65.835	64.658		878	14.6333	0.243889	22.723	56.76	54.168	40.468
879	14.65	0.244167	22.346	67.894	65.592	64.667		879	14.65	0.244167	22.724	56.751	54.185	40.409
880	14.6667	0.244444	22.344	67.943	65.302	64.69		880	14.6667	0.244444	22.727	56.739	54.196	40.375
881	14.6833	0.244722	22.346	67.897	65.008	64.693		881	14.6833	0.244722	22.728	56.757	54.18	40.32
882	14.7	0.245	22.344	67.903	64.738	64.67		882	14.7	0.245	22.728	56.718	54.371	40.274
883	14.7167	0.245278	22.344	67.83	64.475	64.742		883	14.7167	0.245278	22.73	56.762	54.507	40.29
884	14.7333	0.245556	22.342	67.835	64.18	64.75		884	14.7333	0.245556	22.732	56.709	54.666	40.252
885	14.75	0.245833	22.342	67.82	63.903	64.734		885	14.75	0.245833	22.733	56.723	54.779	40.217
886	14.7667	0.246111	22.341	67.812	63.692	64.745		886	14.7667	0.246111	22.731	56.717	54.849	40.185
887	14.7833	0.246389	22.341	67.837	63.417	64.767		887	14.7833	0.246389	22.732	56.696	54.926	40.161
888	14.8	0.246667	22.341	67.795	63.185	64.768		888	14.8	0.246667	22.733	56.702	54.99	40.127
889	14.8167	0.246944	22.342	67.778	62.965	64.736		889	14.8167	0.246944	22.734	56.668	55.026	40.106
890	14.8333	0.247222	22.34	67.747	62.71	64.77		890	14.8333	0.247222	22.734	56.665	55.102	40.059
891	14.85	0.2475	22.339	67.752	62.472	64.763		891	14.85	0.2475	22.734	56.664	55.152	40.028
892	14.8667	0.247778	22.338	67.721	62.22	64.784		892	14.8667	0.247778	22.734	56.702	55.199	40.011
893	14.8833	0.248056	22.337	67.711	61.998	64.788		893	14.8833	0.248056	22.736	56.715	55.214	39.954
894	14.9	0.248333	22.339	67.696	61.778	64.827		894	14.9	0.248333	22.736	56.743	55.233	39.933
895	14.9167	0.248611	22.339	67.695	61.56	64.843		895	14.9167	0.248611	22.739	56.735	55.297	39.908
896	14.9333	0.248889	22.339	67.622	61.305	64.821		896	14.9333	0.248889	22.742	56.725	55.33	39.903
897	14.95	0.249167	22.338	67.571	61.028	64.851		897	14.95	0.249167	22.743	56.752	55.35	39.866
898	14.9667	0.249444	22.338	67.617	60.791	64.829		898	14.9667	0.249444	22.742	56.774	55.362	39.869
899	14.9833	0.249722	22.337	67.536	60.581	64.876		899	14.9833	0.249722	22.741	56.794	55.421	39.804
900	15	0.25	22.337	67.568	60.391	64.86		900	15	0.25	22.741	56.797	55.465	39.79
901	15.0167	0.250278	22.335	67.504	60.11	64.876		901	15.0167	0.250278	22.742	56.808	55.471	39.752
902	15.0333	0.250556	22.335	67.521	59.943	64.892		902	15.0333	0.250556	22.741	56.871	55.481	39.744
903	15.05	0.250833	22.334	67.504	59.77	64.88		903	15.05	0.250833	22.741	56.913	55.532	39.706
904	15.0667	0.251111	22.336	67.456	59.51	64.909		904	15.0667	0.251111	22.741	56.871	55.547	39.68
905	15.0833	0.251389	22.339	67.397	59.4	64.859		905	15.0833	0.251389	22.743	56.864	55.538	39.672
906	15.1	0.251667	22.339	67.396	59.277	64.925		906	15.1	0.251667	22.744	56.936	55.532	39.662
907	15.1167	0.251944	22.34	67.364	59.101	64.939		907	15.1167	0.251944	22.743	56.926	55.552	39.613
908	15.1333	0.252222	22.338	67.318	59.027	64.946		908	15.1333	0.252222	22.743	56.982	55.575	39.597
909	15.15	0.2525	22.335	67.341	58.894	64.942		909	15.15	0.2525	22.741	56.959	55.583	39.567
910	15.1667	0.252778	22.333	67.296	58.833	64.92		910	15.1667	0.252778	22.741	56.971	55.647	39.562
911	15.1833	0.253056	22.333	67.255	58.805	64.986		911	15.1833	0.253056	22.742	57.027	55.614	39.537
912	15.2	0.253333	22.334	67.237	58.793	64.955		912	15.2	0.253333	22.743	57.065	55.661	39.52
913	15.2167	0.253611	22.334	67.223	58.871	64.988		913	15.2167	0.253611	22.745	57.062	55.66	39.512
914	15.2333	0.253889	22.334	67.19	58.898	64.979		914	15.2333	0.253889	22.744	57.105	55.663	39.477
915	15.25	0.254167	22.334	67.187	58.986	65.019		915	15.25	0.254167	22.744	57.11	55.685	39.44
916	15.2667	0.254444	22.332	67.164	59.058	65.008		916	15.2667	0.254444	22.742	57.113	55.658	39.451
917	15.2833	0.254722	22.331	67.144	59.118	64.994		917	15.2833	0.254722	22.741	57.131	55.696	39.39
918	15.3	0.255	22.331	67.12	59.156	64.979		918	15.3	0.255	22.743	57.17	55.703	39.379
919	15.3167	0.255278	22.332	67.104	59.17	65.03		919	15.3167	0.255278	22.742	57.198	55.753	39.37
920	15.3333	0.255556	22.333	67.083	59.27	65.03		920	15.3333	0.255556	22.743	57.19	55.725	39.367
921	15.35	0.255833	22.333	67.087	59.288	65.005		921	15.35	0.255833	22.743	57.215	55.733	39.324
922	15.3667	0.256111	22.333	67.068	59.3	65.048		922	15.3667	0.256111	22.745	57.243	55.772	39.308
923	15.3833	0.256389	22.333	67.015	59.26	65.082		923	15.3833	0.256389	22.746	57.239	55.785	39.322
924	15.4	0.256667	22.332	67.08	59.278	65.069		924	15.4	0.256667	22.747	57.27	55.812	39.279
925	15.4167	0.256944	22.331	67.047	59.252	65.047		925	15.4167	0.256944	22.748	57.291	55.805	39.255
926	15.4333	0.257222	22.332	67.03	59.199	65.084		926	15.4333	0.257222	22.747	57.284	55.872	39.213
927	15.45	0.2575	22.33	67.018	59.236	65.103		927	15.45	0.2575	22.748	57.365	55.864	39.253
928	15.4667	0.257778	22.329	67.004	59.156	65.144		928	15.4667	0.257778	22.748	57.352	55.919	39.222
929	15.4833	0.258056	22.331	67.001	59.161	65.112		929	15.4833	0.258056	22.748	57.344	55.939	39.225
930	15.5	0.258333	22.331	66.998	59.203	65.142		930	15.5	0.258333	22.746	57.38	55.937	39.22
931	15.5167	0.258611	22.332	66.984	59.264	65.111		931	15.5167	0.258611	22.746	57.31	55.917	39.19
932	15.5333	0.258889	22.33	67.06	59.309	65.148		932	15.5333	0.258889	22.747	57.312	55.998	39.185
933	15.55	0.259167	22.329	67.069	59.369	65.136		933	15.55	0.259167	22.745	57.34	56.02	39.169
934	15.5667	0.259444	22.329	67.049	59.433	65.172		934	15.5667	0.259444	22.743	57.416	55.998	39.165
935	15.5833	0.259722	22.331	67.015	59.448	65.156		935	15.5833	0.259722	22.742	57.443	56.107	39.172
936	15.6	0.26	22.332	67.019	59.525	65.213		936	15.6	0.26	22.742	57.484	56.262	39.155
937	15.6167	0.260278	22.334	67.067	59.53	65.23		937	15.6167	0.260278	22.741	57.49	56.356	39.145
938	15.6333	0.260556	22.334	67.049	59.609	65.208		938	15.6333	0.260556	22.739	57.494	56.405	39.138
939	15.65	0.260833	22.333	67.105	59.638	65.247		939	15.65	0.260833	22.739	57.493	56.552	39.128
940	15.6667	0.261111	22.333	67.12	59.736	65.244		940	15.6667	0.261111	22.741	57.519	56.651	39.122
941	15.6833	0.261389	22.334	67.114	59.857	65.257		941	15.6833	0.261389	22.744	57.54	56.708	39.115
942	15.7	0.261667	22.333	67.168	59.904	65.285		942	15.7	0.261667	22.746	57.509	56.739	39.097
943	15.7167	0.261944	22.331	67.185	59.982	65.294		943	15.7167	0.261944	22.744	57.52	56.864	39.092
944	15.7333	0.262222	22.331	67.221	60.015	65.289		944	15.7333	0.262222	22.743	57.483	56.908	39.089
945	15.75	0.2625	22.331	67.279	59.959	65.368		945	15.75	0.2625	22.741	57.554	56.981	39.084
946	15.7667	0.262778	22.333	67.268	59.964	65.315		946	15.7667	0.262778	22.743	57.499	57.039	39.072
947	15.7833	0.263056	22.334	67.294	59.927	65.341		947	15.7833	0.263056	22.747	57.552	57.093	39.053
948	15.8	0.263333	22.335	67.384	59.868	65.33		948	15.8	0.263333	22.749	57.5	57.131	39.032
949	15.8167	0.263611	22.337	67.365	59.834	65.355		949	15.8167	0.263611	22.748	57.5	57.231	39.061
950	15.8333	0.263889	22.337	67.34	59.858	65.365		950	15.8333	0.263889	22.746	57.538	57.228	39.053
951	15.85	0.264167	22.337	67.398	59.829	65.372		951	15.85	0.264167	22.745	57.503	57.305	39.022
952	15.8667	0.264444	22.334	67.409	59.789	65.381		952	15.8667	0.264444	22.748	57.562	57.324	39.043
953	15.8833	0.264722	22.332	67.422	59.805	65.428		953	15.8833	0.264722	22.748	57.532	57.368	39.036
954	15.9	0.265	22.331	67.492	59.797	65.426		954	15.9	0.265	22.748	57.506	57.376	39.04
955	15.9167	0.265278	22.333	67.543	59.768	65.446		955	15.9167	0.265278	22.748	57.521	57.411	39.029
956	15.9333	0.265556	22.336	67.554	59.766	65.45		956	15.9333	0.265556	22.749	57.496	57.415	39.029
957	15.95	0.265833	22.336	67.565	59.758	65.452		957	15.95	0.265833	22.75	57.495	57.441	39.024
958	15.9667	0.266111	22.336	67.622	59.801	65.493		958	15.9667	0.266111	22.748	57.516	57.368	39.032
959	15.9833	0.266389	22.337	67.666	59.781	65.475		959	15.9833	0.266389	22.748	57.509	57.408	39.016
960	16	0.266667	22.339	67.661	59.794	65.5		960	16	0.266667	22.747	57.527	57.418	39.036
961	16.0167	0.266944	22.337	67.757	59.808	65.525		961	16.0167	0.266944	22.748	57.487	57.434	38.993
962	16.0333	0.267222	22.337	67.772	59.801	65.545		962	16.0333	0.267222	22.748	57.464	57.443	39.01
963	16.05	0.2675	22.337	67.814	59.731	65.528		963	16.05	0.2675	22.748	57.444	57.465	39.008
964	16.0667	0.267778	22.339	67.843	59.69	65.567		964	16.0667	0.267778	22.75	57.449	57.43	39.03
965	16.0833	0.268056	22.339	67.868	59.724	65.523		965	16.0833	0.268056	22.751	57.466	57.412	39.009
966	16.1	0.268333	22.34	67.931	59.653	65.577		966	16.1	0.268333	22.75	57.441	57.401	38.994
967	16.1167	0.268611	22.338	67.998	59.668	65.578		967	16.1167	0.268611	22.749	57.443	57.31	38.996
968	16.1333	0.268889	22.342	68.05	59.637	65.644		968	16.1333	0.268889	22.749	57.444	57.212	39.016
969	16.15	0.269167	22.338	68.02	59.537	65.601		969	16.15	0.269167	22.749	57.426	57.039	39.008
970	16.1667	0.269444	22.338	68.082	59.516	65.623		970	16.1667	0.269444	22.749	57.372	56.819	39.001
971	16.1833	0.269722	22.337	68.152	59.415	65.627		971	16.1833	0.269722	22.748	57.344	56.638	39.019
972	16.2	0.27	22.338	68.142	59.302	65.626		972	16.2	0.27	22.746	57.316	56.425	38.997
973	16.2167	0.270278	22.342	68.236	59.169	65.638		973	16.2167	0.270278	22.747	57.316	56.201	39.025
974	16.2333	0.270556	22.342	68.262	59.029	65.621		974	16.2333	0.270556	22.748	57.298	55.995	39.052
975	16.25	0.270833	22.345	68.323	58.883	65.653		975	16.25	0.270833	22.751	57.25	55.679	39.034
976	16.2667	0.271111	22.342	68.376	58.808	65.688		976	16.2667	0.271111	22.75	57.23	55.357	39.047
977	16.2833	0.271389	22.342	68.438	58.675	65.692		977	16.2833	0.271389	22.75	57.202	54.763	39.037
978	16.3	0.271667	22.342	68.463	58.614	65.708		978	16.3	0.271667	22.75	57.164	54.13	39.088
979	16.3167	0.271944	22.343	68.463	58.523	65.724		979	16.3167	0.271944	22.752	57.156	53.75	39.097
980	16.3333	0.272222	22.343	68.522	58.449	65.732		980	16.3333	0.272222	22.754	57.121	53.504	39.091
981	16.35	0.2725	22.346	68.619	58.36	65.732		981	16.35	0.2725	22.757	57.087	53.335	39.116
982	16.3667	0.272778	22.346	68.652	58.293	65.782		982	16.3667	0.272778	22.756	57.073	53.198	39.125
983	16.3833	0.273056	22.346	68.659	58.281	65.754		983	16.3833	0.273056	22.758	56.992	53.071	39.144
984	16.4	0.273333	22.347	68.714	58.254	65.768		984	16.4	0.273333	22.757	56.784	52.933	39.178
985	16.4167	0.273611	22.347	68.768	58.23	65.762		985	16.4167	0.273611	22.758	56.23	52.85	39.186
986	16.4333	0.273889	22.348	68.827	58.221	65.792		986	16.4333	0.273889	22.758	55.649	52.743	39.196
987	16.45	0.274167	22.35	68.874	58.142	65.827		987	16.45	0.274167	22.757	55.001	52.669	39.192
988	16.4667	0.274444	22.353	68.939	58.128	65.813		988	16.4667	0.274444	22.759	54.407	52.665	39.237
989	16.4833	0.274722	22.357	68.957	58.05	65.779		989	16.4833	0.274722	22.76	53.83	52.562	39.236
990	16.5	0.275	22.363	69.042	58.007	65.772		990	16.5	0.275	22.76	53.452	52.499	39.231
991	16.5167	0.275278	22.367	69.06	57.976	65.825		991	16.5167	0.275278	22.76	53.114	52.43	39.26
992	16.5333	0.275556	22.367	69.104	57.885	65.763		992	16.5333	0.275556	22.761	52.899	52.31	39.28
993	16.55	0.275833	22.367	69.159	57.854	65.823		993	16.55	0.275833	22.761	52.742	52.239	39.288
994	16.5667	0.276111	22.368	69.209	57.813	65.789		994	16.5667	0.276111	22.764	52.583	52.194	39.291
995	16.5833	0.276389	22.372	69.277	57.716	65.823		995	16.5833	0.276389	22.764	52.43	52.063	39.296
996	16.6	0.276667	22.373	69.283	57.658	65.817		996	16.6	0.276667	22.765	52.298	51.975	39.302
997	16.6167	0.276944	22.372	69.366	57.554	65.875		997	16.6167	0.276944	22.765	52.23	51.884	39.305
998	16.6333	0.277222	22.371	69.423	57.476	65.894		998	16.6333	0.277222	22.764	52.088	51.762	39.339
999	16.65	0.2775	22.37	69.488	57.379	65.856		999	16.65	0.2775	22.765	52.013	51.743	39.359
1000	16.6667	0.277778	22.371	69.506	57.289	65.853		1000	16.6667	0.277778	22.766	51.911	51.65	39.334
1001	16.6833	0.278056	22.368	69.539	57.187	65.882		1001	16.6833	0.278056	22.767	51.831	51.586	39.316
1002	16.7	0.278333	22.371	69.622	57.132	65.87		1002	16.7	0.278333	22.767	51.707	51.539	39.344
1003	16.7167	0.278611	22.37	69.647	56.991	65.893		1003	16.7167	0.278611	22.768	51.613	51.489	39.376
1004	16.7333	0.278889	22.372	69.623	56.91	65.896		1004	16.7333	0.278889	22.767	51.555	51.463	39.367
1005	16.75	0.279167	22.37	69.752	56.831	65.932		1005	16.75	0.279167	22.765	51.466	51.379	39.369
1006	16.7667	0.279444	22.367	69.814	56.734	65.931		1006	16.7667	0.279444	22.766	51.406	51.307	39.376
1007	16.7833	0.279722	22.367	69.809	56.65	65.904		1007	16.7833	0.279722	22.769	51.298	51.289	39.372
1008	16.8	0.28	22.368	69.863	56.583	65.95		1008	16.8	0.28	22.77	51.244	51.268	39.406
1009	16.8167	0.280278	22.367	69.87	56.509	65.936		1009	16.8167	0.280278	22.771	51.177	51.228	39.385
1010	16.8333	0.280556	22.368	69.941	56.396	65.941		1010	16.8333	0.280556	22.771	51.107	51.191	39.413
1011	16.85	0.280833	22.366	69.988	56.278	65.943		1011	16.85	0.280833	22.773	51.012	51.145	39.406
1012	16.8667	0.281111	22.366	69.978	56.165	65.959		1012	16.8667	0.281111	22.775	50.939	51.09	39.403
1013	16.8833	0.281389	22.365	70.013	56.086	65.919		1013	16.8833	0.281389	22.774	50.84	51.042	39.416
1014	16.9	0.281667	22.365	70.104	55.969	65.954		1014	16.9	0.281667	22.773	50.776	51.006	39.423
1015	16.9167	0.281944	22.365	70.127	55.931	65.95		1015	16.9167	0.281944	22.769	50.663	50.999	39.422
1016	16.9333	0.282222	22.366	70.127	55.849	66.004		1016	16.9333	0.282222	22.767	50.623	50.927	39.435
1017	16.95	0.2825	22.365	70.157	55.804	65.994		1017	16.95	0.2825	22.767	50.487	50.872	39.429
1018	16.9667	0.282778	22.368	70.239	55.766	66.019		1018	16.9667	0.282778	22.767	50.43	50.77	39.448
1019	16.9833	0.283056	22.366	70.235	55.673	65.99		1019	16.9833	0.283056	22.769	50.361	50.658	39.431
1020	17	0.283333	22.365	70.294	55.631	65.996		1020	17	0.283333	22.769	50.293	50.513	39.448
1021	17.0167	0.283611	22.365	70.292	55.561	66.019		1021	17.0167	0.283611	22.77	50.199	50.388	39.484
1022	17.0333	0.283889	22.366	70.291	55.469	66.033		1022	17.0333	0.283889	22.771	50.108	50.253	39.479
1023	17.05	0.284167	22.366	70.387	55.377	65.999		1023	17.05	0.284167	22.77	49.967	50.163	39.476
1024	17.0667	0.284444	22.365	70.396	55.279	66		1024	17.0667	0.284444	22.773	49.678	50.156	39.464
1025	17.0833	0.284722	22.365	70.376	55.124	66.024		1025	17.0833	0.284722	22.774	49.353	50.031	39.481
1026	17.1	0.285	22.363	70.433	54.974	66.005		1026	17.1	0.285	22.773	49.114	49.913	39.487
1027	17.1167	0.285278	22.363	70.506	54.865	66.005		1027	17.1167	0.285278	22.771	48.87	49.905	39.473
1028	17.1333	0.285556	22.362	70.541	54.698	66.036		1028	17.1333	0.285556	22.774	48.697	49.817	39.502
1029	17.15	0.285833	22.364	70.536	54.592	66.07		1029	17.15	0.285833	22.774	48.553	49.778	39.489
1030	17.1667	0.286111	22.365	70.558	54.452	66.061		1030	17.1667	0.286111	22.775	48.465	49.732	39.476
1031	17.1833	0.286389	22.365	70.572	54.381	66.049		1031	17.1833	0.286389	22.773	48.335	49.725	39.496
1032	17.2	0.286667	22.362	70.639	54.264	66.007		1032	17.2	0.286667	22.772	48.253	49.659	39.51
1033	17.2167	0.286944	22.362	70.65	54.189	66.059		1033	17.2167	0.286944	22.772	48.204	49.63	39.52
1034	17.2333	0.287222	22.361	70.677	54.127	66.067		1034	17.2333	0.287222	22.772	48.074	49.615	39.521
1035	17.25	0.2875	22.36	70.691	54.011	66.136		1035	17.25	0.2875	22.773	48.025	49.575	39.533
1036	17.2667	0.287778	22.359	70.752	53.954	66.023		1036	17.2667	0.287778	22.773	47.944	49.58	39.533
1037	17.2833	0.288056	22.359	70.754	53.889	66.064		1037	17.2833	0.288056	22.772	47.904	49.528	39.505
1038	17.3	0.288333	22.357	70.746	53.825	66.047		1038	17.3	0.288333	22.771	47.842	49.476	39.543
1039	17.3167	0.288611	22.357	70.812	53.778	66.067		1039	17.3167	0.288611	22.771	47.764	49.478	39.534
1040	17.3333	0.288889	22.356	70.871	53.718	66.037		1040	17.3333	0.288889	22.772	47.753	49.428	39.536
1041	17.35	0.289167	22.352	70.839	53.706	66.06		1041	17.35	0.289167	22.773	47.702	49.405	39.552
1042	17.3667	0.289444	22.345	70.849	53.66	66.077		1042	17.3667	0.289444	22.773	47.62	49.342	39.559
1043	17.3833	0.289722	22.339	70.933	53.62	66.022		1043	17.3833	0.289722	22.772	47.616	49.355	39.557
1044	17.4	0.29	22.334	70.963	53.568	66.054		1044	17.4	0.29	22.771	47.538	49.317	39.588
1045	17.4167	0.290278	22.33	70.999	53.522	66.054		1045	17.4167	0.290278	22.771	47.519	49.301	39.592
1046	17.4333	0.290556	22.329	70.996	53.478	66.101		1046	17.4333	0.290556	22.773	47.441	49.298	39.575
1047	17.45	0.290833	22.325	70.986	53.431	66.209		1047	17.45	0.290833	22.772	47.417	49.25	39.586
1048	17.4667	0.291111	22.323	70.972	53.437	66.089		1048	17.4667	0.291111	22.771	47.39	49.252	39.592
1049	17.4833	0.291389	22.319	71.009	53.424	66.107		1049	17.4833	0.291389	22.768	47.367	49.23	39.622
1050	17.5	0.291667	22.307	70.958	53.346	66.27		1050	17.5	0.291667	22.769	47.305	49.216	39.621
1051	17.5167	0.291944	22.284	70.947	53.348	66.364		1051	17.5167	0.291944	22.77	47.27	49.212	39.621
1052	17.5333	0.292222	22.251	70.858	53.325	66.346		1052	17.5333	0.292222	22.773	47.214	49.196	39.64
1053	17.55	0.2925	22.22	70.824	53.296	66.436		1053	17.55	0.2925	22.773	47.226	49.157	39.641
1054	17.5667	0.292778	22.201	70.698	53.277	66.517		1054	17.5667	0.292778	22.77	47.179	49.179	39.688
1055	17.5833	0.293056	22.193	70.638	53.198	66.594		1055	17.5833	0.293056	22.77	47.14	49.136	39.663
1056	17.6	0.293333	22.192	70.497	53.208	66.584		1056	17.6	0.293333	22.771	47.08	49.119	39.653
1057	17.6167	0.293611	22.194	70.447	53.192	66.635		1057	17.6167	0.293611	22.772	47.046	49.113	39.642
1058	17.6333	0.293889	22.199	70.405	53.142	66.879		1058	17.6333	0.293889	22.772	47.042	49.122	39.661
1059	17.65	0.294167	22.208	70.31	53.123	67.065		1059	17.65	0.294167	22.773	46.997	49.117	39.683
1060	17.6667	0.294444	22.216	70.279	53.112	67.207		1060	17.6667	0.294444	22.773	46.964	49.087	39.675
1061	17.6833	0.294722	22.225	70.226	53.062	67.184		1061	17.6833	0.294722	22.774	46.917	49.085	39.681
1062	17.7	0.295	22.229	70.149	53.037	67.239		1062	17.7	0.295	22.775	46.908	49.109	39.681
1063	17.7167	0.295278	22.234	70.104	53.01	67.245		1063	17.7167	0.295278	22.775	46.899	49.091	39.702
1064	17.7333	0.295556	22.238	70.004	52.992	67.289		1064	17.7333	0.295556	22.774	46.841	49.099	39.71
1065	17.75	0.295833	22.245	69.949	52.968	67.27		1065	17.75	0.295833	22.771	46.806	49.09	39.688
1066	17.7667	0.296111	22.251	69.831	52.94	67.29		1066	17.7667	0.296111	22.767	46.791	49.061	39.679
1067	17.7833	0.296389	22.259	69.717	52.887	67.264		1067	17.7833	0.296389	22.768	46.717	49.054	39.719
1068	17.8	0.296667	22.268	69.493	52.871	67.263		1068	17.8	0.296667	22.768	46.698	49.055	39.716
1069	17.8167	0.296944	22.276	69.33	52.81	67.302		1069	17.8167	0.296944	22.771	46.676	49.057	39.734
1070	17.8333	0.297222	22.287	69.097	52.763	67.239		1070	17.8333	0.297222	22.771	46.683	49.036	39.722
1071	17.85	0.2975	22.295	68.879	52.724	67.253		1071	17.85	0.2975	22.772	46.617	49.025	39.764
1072	17.8667	0.297778	22.305	68.606	52.695	67.261		1072	17.8667	0.297778	22.772	46.6	49.023	39.757
1073	17.8833	0.298056	22.309	68.237	52.753	67.303		1073	17.8833	0.298056	22.773	46.6	49.034	39.768
1074	17.9	0.298333	22.315	67.91	52.313	67.271		1074	17.9	0.298333	22.772	46.543	49.015	39.791
1075	17.9167	0.298611	22.315	67.459	52.157	67.213		1075	17.9167	0.298611	22.772	46.531	49.025	39.776
1076	17.9333	0.298889	22.316	67.064	52.281	67.184		1076	17.9333	0.298889	22.771	46.501	49.009	39.805
1077	17.95	0.299167	22.316	66.619	52.321	67.142		1077	17.95	0.299167	22.773	46.455	48.984	39.804
1078	17.9667	0.299444	22.315	66.085	52.609	67.169		1078	17.9667	0.299444	22.772	46.415	49.004	39.801
1079	17.9833	0.299722	22.312	65.635	52.933	67.167		1079	17.9833	0.299722	22.772	46.455	49.004	39.813
1080	18	0.3	22.308	65.14	53.308	67.231		1080	18	0.3	22.772	46.409	48.953	39.808
1081	18.0167	0.300278	22.306	64.659	53.537	67.207		1081	18.0167	0.300278	22.773	46.375	48.996	39.821
1082	18.0333	0.300556	22.305	64.12	53.714	67.149		1082	18.0333	0.300556	22.775	46.377	49.015	39.86
1083	18.05	0.300833	22.306	63.63	53.868	67.065		1083	18.05	0.300833	22.776	46.288	49.007	39.815
1084	18.0667	0.301111	22.306	63.13	53.95	66.951		1084	18.0667	0.301111	22.776	46.319	48.956	39.821
1085	18.0833	0.301389	22.308	62.674	54.101	66.875		1085	18.0833	0.301389	22.777	46.262	48.967	39.851
1086	18.1	0.301667	22.308	62.201	54.225	66.815		1086	18.1	0.301667	22.777	46.283	48.945	39.873
1087	18.1167	0.301944	22.306	61.646	54.321	66.74		1087	18.1167	0.301944	22.779	46.238	48.961	39.892
1088	18.1333	0.302222	22.298	60.103	54.453	66.636		1088	18.1333	0.302222	22.779	46.212	48.922	39.888
1089	18.15	0.3025	22.285	58.581	54.533	66.589		1089	18.15	0.3025	22.779	46.169	48.919	39.898
1090	18.1667	0.302778	22.268	57.179	54.642	66.454		1090	18.1667	0.302778	22.778	46.142	48.924	39.878
1091	18.1833	0.303056	22.248	55.902	54.68	66.362		1091	18.1833	0.303056	22.776	46.166	48.942	39.902
1092	18.2	0.303333	22.227	54.751	54.763	66.244		1092	18.2	0.303333	22.776	46.101	48.926	39.903
1093	18.2167	0.303611	22.203	53.447	54.825	66.218		1093	18.2167	0.303611	22.777	46.082	48.911	39.902
1094	18.2333	0.303889	22.182	52.748	54.896	66.117		1094	18.2333	0.303889	22.779	46.084	48.947	39.917
1095	18.25	0.304167	22.164	52.338	54.956	66.03		1095	18.25	0.304167	22.778	46.047	48.913	39.962
1096	18.2667	0.304444	22.151	52.002	55.01	65.897		1096	18.2667	0.304444	22.776	46.031	48.893	39.958
1097	18.2833	0.304722	22.14	51.821	55.058	65.781		1097	18.2833	0.304722	22.776	45.997	48.914	39.971
1098	18.3	0.305	22.126	51.711	55.093	65.79		1098	18.3	0.305	22.778	45.993	48.881	39.982
1099	18.3167	0.305278	22.115	51.629	55.123	65.69		1099	18.3167	0.305278	22.777	45.953	48.905	39.979
1100	18.3333	0.305556	22.104	51.557	55.124	65.574		1100	18.3333	0.305556	22.776	45.945	48.903	39.997
1101	18.35	0.305833	22.097	51.488	55.206	65.514		1101	18.35	0.305833	22.776	45.918	48.903	39.977
1102	18.3667	0.306111	22.092	51.389	55.259	65.412		1102	18.3667	0.306111	22.778	45.863	48.866	40.01
1103	18.3833	0.306389	22.089	51.275	55.291	65.377		1103	18.3833	0.306389	22.778	45.89	48.882	40.038
1104	18.4	0.306667	22.084	51.222	55.325	65.289		1104	18.4	0.306667	22.779	45.856	48.895	40.016
1105	18.4167	0.306944	22.082	51.121	55.342	65.218		1105	18.4167	0.306944	22.78	45.824	48.869	40.033
1106	18.4333	0.307222	22.078	51.039	55.384	65.086		1106	18.4333	0.307222	22.779	45.836	48.842	40.04
1107	18.45	0.3075	22.076	50.926	55.424	65.01		1107	18.45	0.3075	22.78	45.784	48.845	40.065
1108	18.4667	0.307778	22.078	50.828	55.441	64.919		1108	18.4667	0.307778	22.778	45.779	48.846	40.047
1109	18.4833	0.308056	22.076	50.752	55.449	64.811		1109	18.4833	0.308056	22.779	45.775	48.816	40.07
1110	18.5	0.308333	22.077	50.632	55.461	64.697		1110	18.5	0.308333	22.78	45.752	48.85	40.085
1111	18.5167	0.308611	22.075	50.534	55.561	64.651		1111	18.5167	0.308611	22.781	45.74	48.798	40.092
1112	18.5333	0.308889	22.073	50.451	55.499	64.555		1112	18.5333	0.308889	22.781	45.73	48.8	40.112
1113	18.55	0.309167	22.071	50.337	55.525	64.441		1113	18.55	0.309167	22.78	45.697	48.77	40.096
1114	18.5667	0.309444	22.069	50.275	55.517	64.411		1114	18.5667	0.309444	22.779	45.679	48.759	40.146
1115	18.5833	0.309722	22.067	50.167	55.574	64.296		1115	18.5833	0.309722	22.78	45.678	48.722	40.155
1116	18.6	0.31	22.066	50.074	55.571	64.22		1116	18.6	0.31	22.78	45.667	48.741	40.169
1117	18.6167	0.310278	22.063	50.013	55.585	64.134		1117	18.6167	0.310278	22.781	45.654	48.69	40.165
1118	18.6333	0.310556	22.064	49.933	55.564	64.031		1118	18.6333	0.310556	22.783	45.606	48.712	40.191
1119	18.65	0.310833	22.065	49.829	55.628	63.962		1119	18.65	0.310833	22.783	45.616	48.655	40.161
1120	18.6667	0.311111	22.066	49.756	55.642	63.856		1120	18.6667	0.311111	22.783	45.617	48.632	40.2
1121	18.6833	0.311389	22.067	49.658	55.613	63.828		1121	18.6833	0.311389	22.784	45.601	48.649	40.209
1122	18.7	0.311667	22.069	49.546	55.625	63.703		1122	18.7	0.311667	22.784	45.583	48.594	40.225
1123	18.7167	0.311944	22.07	49.508	55.641	63.629		1123	18.7167	0.311944	22.784	45.569	48.597	40.231
1124	18.7333	0.312222	22.072	49.465	55.657	63.544		1124	18.7333	0.312222	22.783	45.549	48.57	40.27
1125	18.75	0.3125	22.071	49.353	55.658	63.485		1125	18.75	0.3125	22.782	45.539	48.551	40.279
1126	18.7667	0.312778	22.073	49.276	55.679	63.382		1126	18.7667	0.312778	22.784	45.517	48.551	40.242
1127	18.7833	0.313056	22.072	49.231	55.725	63.249		1127	18.7833	0.313056	22.784	45.518	48.499	40.305
1128	18.8	0.313333	22.07	49.158	55.704	63.157		1128	18.8	0.313333	22.784	45.481	48.506	40.275
1129	18.8167	0.313611	22.069	49.107	55.717	63.129		1129	18.8167	0.313611	22.782	45.502	48.488	40.327
1130	18.8333	0.313889	22.068	49.014	55.712	63.051		1130	18.8333	0.313889	22.783	45.466	48.459	40.312
1131	18.85	0.314167	22.068	48.94	55.729	62.907		1131	18.85	0.314167	22.783	45.44	48.448	40.305
1132	18.8667	0.314444	22.068	48.881	55.737	62.803		1132	18.8667	0.314444	22.783	45.416	48.402	40.342
1133	18.8833	0.314722	22.07	48.803	55.713	62.755		1133	18.8833	0.314722	22.785	45.425	48.424	40.354
1134	18.9	0.315	22.07	48.74	55.728	62.612		1134	18.9	0.315	22.786	45.419	48.386	40.402
1135	18.9167	0.315278	22.071	48.668	55.777	62.533		1135	18.9167	0.315278	22.787	45.396	48.366	40.381
1136	18.9333	0.315556	22.072	48.591	55.729	62.356		1136	18.9333	0.315556	22.787	45.35	48.338	40.38
1137	18.95	0.315833	22.072	48.54	55.742	62.243		1137	18.95	0.315833	22.786	45.379	48.337	40.446
1138	18.9667	0.316111	22.07	48.456	55.766	62.096		1138	18.9667	0.316111	22.787	45.38	48.328	40.414
1139	18.9833	0.316389	22.065	48.411	55.754	61.952		1139	18.9833	0.316389	22.789	45.353	48.262	40.426
1140	19	0.316667	22.061	48.385	55.752	61.769		1140	19	0.316667	22.79	45.319	48.274	40.455
1141	19.0167	0.316944	22.06	48.302	55.753	61.623		1141	19.0167	0.316944	22.79	45.353	48.242	40.455
1142	19.0333	0.317222	22.06	48.242	55.766	61.498		1142	19.0333	0.317222	22.787	45.298	48.233	40.489
1143	19.05	0.3175	22.063	48.212	55.772	61.37		1143	19.05	0.3175	22.787	45.288	48.251	40.489
1144	19.0667	0.317778	22.061	48.164	55.77	61.209		1144	19.0667	0.317778	22.787	45.279	48.197	40.476
1145	19.0833	0.318056	22.065	48.107	55.81	61.129		1145	19.0833	0.318056	22.788	45.292	48.158	40.533
1146	19.1	0.318333	22.067	48.109	55.762	61.019		1146	19.1	0.318333	22.787	45.279	48.152	40.519
1147	19.1167	0.318611	22.071	48.047	55.744	60.916		1147	19.1167	0.318611	22.788	45.251	48.141	40.534
1148	19.1333	0.318889	22.076	48.022	55.798	60.795		1148	19.1333	0.318889	22.786	45.267	48.078	40.577
1149	19.15	0.319167	22.082	48.001	55.763	60.729		1149	19.15	0.319167	22.787	45.272	48.092	40.587
1150	19.1667	0.319444	22.087	47.939	55.767	60.579		1150	19.1667	0.319444	22.787	45.242	48.077	40.57
1151	19.1833	0.319722	22.088	47.97	55.8	60.522		1151	19.1833	0.319722	22.785	45.218	48.055	40.587
1152	19.2	0.32	22.086	47.93	55.796	60.414		1152	19.2	0.32	22.784	45.238	48.054	40.615
1153	19.2167	0.320278	22.084	47.878	55.804	60.294		1153	19.2167	0.320278	22.783	45.186	48.052	40.593
1154	19.2333	0.320556	22.083	47.862	55.776	60.163		1154	19.2333	0.320556	22.784	45.19	48.02	40.634
1155	19.25	0.320833	22.081	47.84	55.842	60.064		1155	19.25	0.320833	22.787	45.175	48.015	40.662
1156	19.2667	0.321111	22.079	47.81	55.823	59.989		1156	19.2667	0.321111	22.787	45.201	47.991	40.654
1157	19.2833	0.321389	22.077	47.751	55.826	59.89		1157	19.2833	0.321389	22.787	45.213	47.993	40.67
1158	19.3	0.321667	22.073	47.76	55.82	59.748		1158	19.3	0.321667	22.786	45.162	47.962	40.67
1159	19.3167	0.321944	22.074	47.748	55.821	59.657		1159	19.3167	0.321944	22.784	45.153	47.96	40.693
1160	19.3333	0.322222	22.071	47.713	55.792	59.557		1160	19.3333	0.322222	22.784	45.168	47.892	40.718
1161	19.35	0.3225	22.072	47.707	55.796	59.406		1161	19.35	0.3225	22.784	45.116	47.892	40.732
1162	19.3667	0.322778	22.07	47.652	55.815	59.302		1162	19.3667	0.322778	22.785	45.105	47.886	40.762
1163	19.3833	0.323056	22.067	47.646	55.861	59.181		1163	19.3833	0.323056	22.786	45.086	47.895	40.778
1164	19.4	0.323333	22.065	47.636	55.839	59.094		1164	19.4	0.323333	22.785	45.122	47.873	40.776
1165	19.4167	0.323611	22.063	47.592	55.843	59.001		1165	19.4167	0.323611	22.782	45.083	47.861	40.816
1166	19.4333	0.323889	22.062	47.614	55.868	58.94		1166	19.4333	0.323889	22.783	45.07	47.84	40.797
1167	19.45	0.324167	22.058	47.564	55.841	58.827		1167	19.45	0.324167	22.785	45.031	47.817	40.837
1168	19.4667	0.324444	22.057	47.588	55.863	58.792		1168	19.4667	0.324444	22.788	45.058	47.825	40.814
1169	19.4833	0.324722	22.056	47.56	55.899	58.65		1169	19.4833	0.324722	22.787	45.036	47.778	40.858
1170	19.5	0.325	22.056	47.531	55.865	58.586		1170	19.5	0.325	22.787	45.036	47.765	40.897
1171	19.5167	0.325278	22.053	47.506	55.863	58.512		1171	19.5167	0.325278	22.785	45.024	47.771	40.862
1172	19.5333	0.325556	22.05	47.506	55.853	58.381		1172	19.5333	0.325556	22.785	45.021	47.754	40.882
1173	19.55	0.325833	22.048	47.504	55.893	58.338		1173	19.55	0.325833	22.786	44.997	47.748	40.878
1174	19.5667	0.326111	22.046	47.486	55.89	58.228		1174	19.5667	0.326111	22.79	44.982	47.748	40.943
1175	19.5833	0.326389	22.044	47.499	55.936	58.137		1175	19.5833	0.326389	22.789	44.986	47.718	40.941
1176	19.6	0.326667	22.044	47.454	55.911	58.025		1176	19.6	0.326667	22.787	44.981	47.717	40.947
1177	19.6167	0.326944	22.041	47.442	55.933	57.954		1177	19.6167	0.326944	22.786	44.953	47.708	40.968
1178	19.6333	0.327222	22.04	47.44	55.92	57.909		1178	19.6333	0.327222	22.787	44.96	47.708	40.988
1179	19.65	0.3275	22.041	47.424	55.896	57.765		1179	19.65	0.3275	22.789	44.897	47.684	40.998
1180	19.6667	0.327778	22.04	47.423	55.945	57.728		1180	19.6667	0.327778	22.789	44.918	47.67	40.988
1181	19.6833	0.328056	22.042	47.397	55.934	57.572		1181	19.6833	0.328056	22.789	44.925	47.632	41.022
1182	19.7	0.328333	22.038	47.399	55.977	57.555		1182	19.7	0.328333	22.789	44.892	47.666	41.06
1183	19.7167	0.328611	22.035	47.371	55.945	57.392		1183	19.7167	0.328611	22.788	44.876	47.66	41.068
1184	19.7333	0.328889	22.033	47.409	55.928	57.28		1184	19.7333	0.328889	22.786	44.883	47.654	41.094
1185	19.75	0.329167	22.033	47.387	55.95	57.199		1185	19.75	0.329167	22.788	44.897	47.65	41.067
1186	19.7667	0.329444	22.034	47.34	55.98	57.058		1186	19.7667	0.329444	22.79	44.871	47.641	41.121
1187	19.7833	0.329722	22.032	47.325	55.929	56.957		1187	19.7833	0.329722	22.79	44.827	47.604	41.124
1188	19.8	0.33	22.031	47.316	55.992	56.832		1188	19.8	0.33	22.792	44.791	47.651	41.171
1189	19.8167	0.330278	22.029	47.333	55.947	56.77		1189	19.8167	0.330278	22.792	44.84	47.605	41.164
1190	19.8333	0.330556	22.028	47.304	55.961	56.647		1190	19.8333	0.330556	22.793	44.824	47.609	41.195
1191	19.85	0.330833	22.028	47.288	55.998	56.59		1191	19.85	0.330833	22.793	44.792	47.621	41.189
1192	19.8667	0.331111	22.026	47.287	55.974	56.514		1192	19.8667	0.331111	22.793	44.788	47.634	41.199
1193	19.8833	0.331389	22.025	47.284	56.013	56.463		1193	19.8833	0.331389	22.792	44.782	47.613	41.237
1194	19.9	0.331667	22.026	47.246	56.018	56.457		1194	19.9	0.331667	22.793	44.795	47.603	41.223
1195	19.9167	0.331944	22.022	47.221	55.99	56.377		1195	19.9167	0.331944	22.793	44.786	47.613	41.244
1196	19.9333	0.332222	22.024	47.225	56.009	56.313		1196	19.9333	0.332222	22.792	44.778	47.611	41.269
1197	19.95	0.3325	22.024	47.225	56.029	56.249		1197	19.95	0.3325	22.791	44.714	47.604	41.266
1198	19.9667	0.332778	22.025	47.214	56.006	56.216		1198	19.9667	0.332778	22.791	44.742	47.616	41.304
1199	19.9833	0.333056	22.024	47.189	56.016	56.163		1199	19.9833	0.333056	22.791	44.755	47.604	41.323
1200	20	0.333333	22.022	47.208	56.014	56.117		1200	20	0.333333	22.793	44.695	47.622	41.363
1201	20.0167	0.333611	22.021	47.191	56.069	56.096		1201	20.0167	0.333611	22.792	44.71	47.622	41.372
1202	20.0333	0.333889	22.019	47.194	56.057	55.986		1202	20.0333	0.333889	22.792	44.696	47.607	41.367
1203	20.05	0.334167	22.021	47.17	56.07	55.939		1203	20.05	0.334167	22.792	44.697	47.597	41.399
1204	20.0667	0.334444	22.021	47.162	56.046	55.895		1204	20.0667	0.334444	22.79	44.693	47.603	41.398
1205	20.0833	0.334722	22.022	47.167	56.062	55.85		1205	20.0833	0.334722	22.792	44.645	47.59	41.435
1206	20.1	0.335	22.02	47.193	56.08	55.801		1206	20.1	0.335	22.793	44.656	47.626	41.425
1207	20.1167	0.335278	22.019	47.143	56.092	55.786		1207	20.1167	0.335278	22.793	44.656	47.633	41.46
1208	20.1333	0.335556	22.017	47.171	56.104	55.657		1208	20.1333	0.335556	22.792	44.653	47.631	41.44
1209	20.15	0.335833	22.018	47.174	56.132	55.639		1209	20.15	0.335833	22.792	44.621	47.651	41.497
1210	20.1667	0.336111	22.019	47.156	56.121	55.542		1210	20.1667	0.336111	22.793	44.575	47.648	41.474
1211	20.1833	0.336389	22.02	47.151	56.1	55.498		1211	20.1833	0.336389	22.794	44.591	47.628	41.522
1212	20.2	0.336667	22.019	47.163	56.121	55.42		1212	20.2	0.336667	22.793	44.567	47.655	41.514
1213	20.2167	0.336944	22.018	47.143	56.145	55.311		1213	20.2167	0.336944	22.793	44.549	47.656	41.521
1214	20.2333	0.337222	22.02	47.161	56.167	55.234		1214	20.2333	0.337222	22.794	44.546	47.688	41.564
1215	20.25	0.3375	22.021	47.114	56.191	55.15		1215	20.25	0.3375	22.795	44.532	47.696	41.57
1216	20.2667	0.337778	22.022	47.05	56.348	55.065		1216	20.2667	0.337778	22.795	44.504	47.695	41.606
1217	20.2833	0.338056	22.022	47.092	56.574	54.972		1217	20.2833	0.338056	22.795	44.513	47.69	41.605
1218	20.3	0.338333	22.019	47.084	56.796	54.89		1218	20.3	0.338333	22.795	44.522	47.695	41.619
1219	20.3167	0.338611	22.017	47.084	56.899	54.79		1219	20.3167	0.338611	22.795	44.49	47.726	41.635
1220	20.3333	0.338889	22.018	47.048	57.049	54.642		1220	20.3333	0.338889	22.794	44.479	47.71	41.66
1221	20.35	0.339167	22.021	47.216	57.095	54.569		1221	20.35	0.339167	22.794	44.443	47.738	41.669
1222	20.3667	0.339444	22.021	47.453	57.155	54.487		1222	20.3667	0.339444	22.795	44.461	47.765	41.682
1223	20.3833	0.339722	22.021	47.483	57.183	54.376		1223	20.3833	0.339722	22.793	44.433	47.728	41.675
1224	20.4	0.34	22.024	47.507	57.24	54.294		1224	20.4	0.34	22.794	44.441	47.731	41.713
1225	20.4167	0.340278	22.025	47.502	57.253	54.229		1225	20.4167	0.340278	22.795	44.428	47.74	41.746
1226	20.4333	0.340556	22.026	47.531	57.32	54.15		1226	20.4333	0.340556	22.795	44.405	47.766	41.731
1227	20.45	0.340833	22.024	47.599	57.373	54.072		1227	20.45	0.340833	22.796	44.408	47.784	41.772
1228	20.4667	0.341111	22.024	47.675	57.393	54.021		1228	20.4667	0.341111	22.797	44.358	47.772	41.762
1229	20.4833	0.341389	22.022	47.777	57.443	53.953		1229	20.4833	0.341389	22.798	44.367	47.781	41.789
1230	20.5	0.341667	22.024	47.798	57.472	53.891		1230	20.5	0.341667	22.798	44.354	47.813	41.835
1231	20.5167	0.341944	22.023	47.904	57.517	53.874		1231	20.5167	0.341944	22.797	44.346	47.821	41.811
1232	20.5333	0.342222	22.024	47.984	57.527	53.796		1232	20.5333	0.342222	22.798	44.314	47.826	41.845
1233	20.55	0.3425	22.023	48.043	57.607	53.783		1233	20.55	0.3425	22.797	44.291	47.83	41.857
1234	20.5667	0.342778	22.021	48.117	57.661	53.674		1234	20.5667	0.342778	22.797	44.305	47.841	41.881
1235	20.5833	0.343056	22.018	48.174	57.695	53.584		1235	20.5833	0.343056	22.796	44.298	47.842	41.902
1236	20.6	0.343333	22.012	48.226	57.751	53.408		1236	20.6	0.343333	22.796	44.282	47.86	41.938
1237	20.6167	0.343611	22.007	48.263	57.783	53.296		1237	20.6167	0.343611	22.795	44.27	47.878	41.949
1238	20.6333	0.343889	22.005	48.342	57.852	53.211		1238	20.6333	0.343889	22.795	44.237	47.877	41.937
1239	20.65	0.344167	22.003	48.406	57.886	53.11		1239	20.65	0.344167	22.798	44.244	47.904	41.971
1240	20.6667	0.344444	22.001	48.446	57.93	53.041		1240	20.6667	0.344444	22.796	44.223	47.871	41.981
1241	20.6833	0.344722	21.998	48.497	57.884	53.018		1241	20.6833	0.344722	22.798	44.221	47.874	41.988
1242	20.7	0.345	21.999	48.546	57.617	52.962		1242	20.7	0.345	22.797	44.205	47.882	42.019
1243	20.7167	0.345278	21.999	48.573	57.355	52.914		1243	20.7167	0.345278	22.797	44.205	47.901	42.055
1244	20.7333	0.345556	22.002	48.604	57.212	52.847		1244	20.7333	0.345556	22.796	44.208	47.883	42.036
1245	20.75	0.345833	22.003	48.638	57.152	52.831		1245	20.75	0.345833	22.798	44.168	47.879	42.07
1246	20.7667	0.346111	22.005	48.682	57.043	52.796		1246	20.7667	0.346111	22.796	44.157	47.885	42.086
1247	20.7833	0.346389	22.007	48.733	56.939	52.786		1247	20.7833	0.346389	22.796	44.136	47.92	42.107
1248	20.8	0.346667	22.012	48.731	56.861	52.781		1248	20.8	0.346667	22.795	44.169	47.878	42.146
1249	20.8167	0.346944	22.014	48.821	56.793	52.71		1249	20.8167	0.346944	22.794	44.113	47.9	42.132
1250	20.8333	0.347222	22.016	48.816	56.719	52.685		1250	20.8333	0.347222	22.797	44.102	47.879	42.163
1251	20.85	0.3475	22.018	48.835	56.695	52.716		1251	20.85	0.3475	22.798	44.117	47.905	42.18
1252	20.8667	0.347778	22.017	48.849	56.658	52.658		1252	20.8667	0.347778	22.798	44.098	47.873	42.206
1253	20.8833	0.348056	22.02	48.881	56.552	52.652		1253	20.8833	0.348056	22.797	44.105	47.906	42.206
1254	20.9	0.348333	22.021	48.901	56.546	52.665		1254	20.9	0.348333	22.795	44.084	47.888	42.246
1255	20.9167	0.348611	22.022	48.938	56.515	52.683		1255	20.9167	0.348611	22.794	44.074	47.873	42.252
1256	20.9333	0.348889	22.024	48.954	56.501	52.654		1256	20.9333	0.348889	22.792	44.079	47.894	42.264
1257	20.95	0.349167	22.024	48.973	56.48	52.617		1257	20.95	0.349167	22.792	44.051	47.865	42.29
1258	20.9667	0.349444	22.029	49.026	56.47	52.658		1258	20.9667	0.349444	22.792	44.053	47.895	42.325
1259	20.9833	0.349722	22.031	49.053	56.446	52.621		1259	20.9833	0.349722	22.793	44.053	47.871	42.29
1260	21	0.35	22.035	49.045	56.446	52.665		1260	21	0.35	22.794	44.031	47.858	42.344
1261	21.0167	0.350278	22.036	49.07	56.485	52.694		1261	21.0167	0.350278	22.795	44.029	47.858	42.338
1262	21.0333	0.350556	22.038	49.098	56.472	52.686		1262	21.0333	0.350556	22.794	44.035	47.877	42.362
1263	21.05	0.350833	22.038	49.116	56.513	52.634		1263	21.05	0.350833	22.794	44.023	47.884	42.366
1264	21.0667	0.351111	22.041	49.125	56.53	52.657		1264	21.0667	0.351111	22.794	43.99	47.861	42.376
1265	21.0833	0.351389	22.043	49.121	56.531	52.651		1265	21.0833	0.351389	22.794	44.023	47.822	42.404
1266	21.1	0.351667	22.046	49.176	56.529	52.658		1266	21.1	0.351667	22.795	44.017	47.833	42.411
1267	21.1167	0.351944	22.047	49.17	56.56	52.664		1267	21.1167	0.351944	22.793	44.004	47.822	42.46
1268	21.1333	0.352222	22.051	49.19	56.55	52.688		1268	21.1333	0.352222	22.794	43.989	47.846	42.457
1269	21.15	0.3525	22.052	49.204	56.55	52.723		1269	21.15	0.3525	22.792	43.996	47.823	42.488
1270	21.1667	0.352778	22.053	49.186	56.603	52.759		1270	21.1667	0.352778	22.793	43.961	47.803	42.475
1271	21.1833	0.353056	22.053	49.194	56.574	52.742		1271	21.1833	0.353056	22.793	43.969	47.811	42.513
1272	21.2	0.353333	22.054	49.192	56.602	52.77		1272	21.2	0.353333	22.793	43.98	47.853	42.535
1273	21.2167	0.353611	22.057	49.23	56.602	52.72		1273	21.2167	0.353611	22.793	43.989	47.785	42.556
1274	21.2333	0.353889	22.058	49.192	56.613	52.817		1274	21.2333	0.353889	22.795	43.945	47.808	42.564
1275	21.25	0.354167	22.06	49.195	56.614	52.817		1275	21.25	0.354167	22.793	43.989	47.811	42.548
1276	21.2667	0.354444	22.06	49.22	56.617	52.809		1276	21.2667	0.354444	22.793	43.976	47.762	42.587
1277	21.2833	0.354722	22.061	49.23	56.66	52.854		1277	21.2833	0.354722	22.791	43.951	47.786	42.62
1278	21.3	0.355	22.065	49.201	56.652	52.868		1278	21.3	0.355	22.79	43.968	47.791	42.656
1279	21.3167	0.355278	22.068	49.235	56.688	52.85		1279	21.3167	0.355278	22.787	43.944	47.782	42.651
1280	21.3333	0.355556	22.072	49.197	56.693	52.885		1280	21.3333	0.355556	22.786	43.895	47.719	42.693
1281	21.35	0.355833	22.072	49.184	56.673	52.928		1281	21.35	0.355833	22.786	44.089	47.816	42.684
1282	21.3667	0.356111	22.073	49.169	56.687	52.92		1282	21.3667	0.356111	22.788	44.207	47.791	42.543
1283	21.3833	0.356389	22.073	49.193	56.719	52.935		1283	21.3833	0.356389	22.788	44.373	47.774	42.773
1284	21.4	0.356667	22.075	49.164	56.778	52.973		1284	21.4	0.356667	22.788	44.517	47.766	42.98
1285	21.4167	0.356944	22.078	49.173	56.734	53.006		1285	21.4167	0.356944	22.786	44.582	47.762	43.197
1286	21.4333	0.357222	22.08	49.16	56.753	52.977		1286	21.4333	0.357222	22.782	44.71	47.83	43.331
1287	21.45	0.3575	22.083	49.15	56.808	53.037		1287	21.45	0.3575	22.776	44.827	47.822	43.453
1288	21.4667	0.357778	22.086	49.144	56.802	53.047		1288	21.4667	0.357778	22.771	44.883	47.857	43.605
1289	21.4833	0.358056	22.086	49.126	56.859	53.041		1289	21.4833	0.358056	22.765	44.989	47.866	43.657
1290	21.5	0.358333	22.088	49.129	56.883	53.082		1290	21.5	0.358333	22.757	45.095	47.883	43.719
1291	21.5167	0.358611	22.088	49.128	56.917	53.037		1291	21.5167	0.358611	22.75	45.174	47.9	43.832
1292	21.5333	0.358889	22.087	49.098	56.886	53.133		1292	21.5333	0.358889	22.741	45.246	47.918	43.907
1293	21.55	0.359167	22.086	49.077	56.926	53.158		1293	21.55	0.359167	22.737	45.324	47.948	43.965
1294	21.5667	0.359444	22.089	49.08	56.953	53.126		1294	21.5667	0.359444	22.731	45.38	47.981	44.009
1295	21.5833	0.359722	22.09	49.085	56.975	53.132		1295	21.5833	0.359722	22.729	45.422	48.01	44.069
1296	21.6	0.36	22.092	49.018	57.009	53.166		1296	21.6	0.36	22.726	45.474	48.011	44.111
1297	21.6167	0.360278	22.093	49.055	56.985	53.173		1297	21.6167	0.360278	22.723	45.507	47.995	44.187
1298	21.6333	0.360556	22.097	49.012	56.999	53.164		1298	21.6333	0.360556	22.722	45.592	48.038	44.246
1299	21.65	0.360833	22.102	49.012	57.053	53.208		1299	21.65	0.360833	22.721	45.619	48.054	44.283
1300	21.6667	0.361111	22.106	49.02	57.07	53.239		1300	21.6667	0.361111	22.722	45.658	48.033	44.279
1301	21.6833	0.361389	22.108	48.984	57.1	53.257		1301	21.6833	0.361389	22.722	45.706	48.093	44.335
1302	21.7	0.361667	22.111	48.951	57.069	53.241		1302	21.7	0.361667	22.721	45.735	48.117	44.372
1303	21.7167	0.361944	22.115	48.951	57.068	53.267		1303	21.7167	0.361944	22.718	45.779	48.075	44.4
1304	21.7333	0.362222	22.118	48.927	57.099	53.304		1304	21.7333	0.362222	22.718	45.831	48.098	44.42
1305	21.75	0.3625	22.12	48.896	57.124	53.249		1305	21.75	0.3625	22.72	45.848	48.155	44.473
1306	21.7667	0.362778	22.121	48.877	57.104	53.307		1306	21.7667	0.362778	22.722	45.863	48.141	44.515
1307	21.7833	0.363056	22.121	48.867	57.151	53.333		1307	21.7833	0.363056	22.725	45.902	48.17	44.533
1308	21.8	0.363333	22.123	48.864	57.156	53.316		1308	21.8	0.363333	22.728	45.953	48.167	44.576
1309	21.8167	0.363611	22.121	48.797	57.15	53.354		1309	21.8167	0.363611	22.729	45.971	48.19	44.573
1310	21.8333	0.363889	22.123	48.804	57.165	53.369		1310	21.8333	0.363889	22.728	45.97	48.182	44.609
1311	21.85	0.364167	22.122	48.822	57.17	53.385		1311	21.85	0.364167	22.729	46.032	48.173	44.641
1312	21.8667	0.364444	22.124	48.772	57.197	53.394		1312	21.8667	0.364444	22.733	46.061	48.201	44.673
1313	21.8833	0.364722	22.122	48.758	57.222	53.375		1313	21.8833	0.364722	22.734	46.105	48.224	44.708
1314	21.9	0.365	22.122	48.727	57.214	53.45		1314	21.9	0.365	22.737	46.095	48.195	44.692
1315	21.9167	0.365278	22.122	48.766	57.259	53.409		1315	21.9167	0.365278	22.739	46.098	48.25	44.695
1316	21.9333	0.365556	22.123	48.76	57.243	53.465		1316	21.9333	0.365556	22.743	46.137	48.257	44.735
1317	21.95	0.365833	22.123	48.69	57.226	53.447		1317	21.95	0.365833	22.744	46.154	48.29	44.741
1318	21.9667	0.366111	22.123	48.705	57.257	53.438		1318	21.9667	0.366111	22.746	46.177	48.279	44.795
1319	21.9833	0.366389	22.124	48.685	57.287	53.462		1319	21.9833	0.366389	22.747	46.198	48.267	44.784
1320	22	0.366667	22.125	48.682	57.243	53.471		1320	22	0.366667	22.75	46.203	48.284	44.787
1321	22.0167	0.366944	22.124	48.671	57.246	53.501		1321	22.0167	0.366944	22.75	46.213	48.329	44.831
1322	22.0333	0.367222	22.128	48.654	57.246	53.507		1322	22.0333	0.367222	22.752	46.252	48.288	44.847
1323	22.05	0.3675	22.131	48.671	57.271	53.469		1323	22.05	0.3675	22.755	46.246	48.316	44.854
1324	22.0667	0.367778	22.131	48.623	57.276	53.478		1324	22.0667	0.367778	22.757	46.275	48.336	44.864
1325	22.0833	0.368056	22.13	48.621	57.259	53.46		1325	22.0833	0.368056	22.759	46.282	48.348	44.902
1326	22.1	0.368333	22.132	48.624	57.264	53.519		1326	22.1	0.368333	22.76	46.296	48.364	44.892
1327	22.1167	0.368611	22.134	48.631	57.255	53.469		1327	22.1167	0.368611	22.762	46.317	48.378	44.908
1328	22.1333	0.368889	22.136	48.636	57.249	53.49		1328	22.1333	0.368889	22.762	46.347	48.378	44.925
1329	22.15	0.369167	22.137	48.615	57.301	53.466		1329	22.15	0.369167	22.764	46.351	48.426	44.956
1330	22.1667	0.369444	22.137	48.623	57.246	53.476		1330	22.1667	0.369444	22.764	46.381	48.416	44.989
1331	22.1833	0.369722	22.139	48.623	57.28	53.505		1331	22.1833	0.369722	22.763	46.356	48.409	44.973
1332	22.2	0.37	22.141	48.601	57.323	53.466		1332	22.2	0.37	22.763	46.389	48.441	44.964
1333	22.2167	0.370278	22.144	48.57	57.27	53.496		1333	22.2167	0.370278	22.766	46.379	48.443	44.989
1334	22.2333	0.370556	22.145	48.615	57.283	53.492		1334	22.2333	0.370556	22.767	46.404	48.479	45.016
1335	22.25	0.370833	22.146	48.626	57.304	53.471		1335	22.25	0.370833	22.768	46.412	48.48	45.02
1336	22.2667	0.371111	22.147	48.628	57.267	53.505		1336	22.2667	0.371111	22.769	46.432	48.471	45.06
1337	22.2833	0.371389	22.145	48.647	57.281	53.474		1337	22.2833	0.371389	22.769	46.426	48.499	45.083
1338	22.3	0.371667	22.145	48.607	57.305	53.454		1338	22.3	0.371667	22.771	46.439	48.501	45.051
1339	22.3167	0.371944	22.148	48.623	57.286	53.461		1339	22.3167	0.371944	22.771	46.471	48.532	45.095
1340	22.3333	0.372222	22.149	48.626	57.307	53.461		1340	22.3333	0.372222	22.77	46.459	48.566	45.098
1341	22.35	0.3725	22.153	48.639	57.319	53.48		1341	22.35	0.3725	22.769	46.435	48.571	45.102
1342	22.3667	0.372778	22.155	48.589	57.253	53.436		1342	22.3667	0.372778	22.77	46.434	48.568	45.085
1343	22.3833	0.373056	22.159	48.634	57.279	53.446		1343	22.3833	0.373056	22.771	46.491	48.58	45.109
1344	22.4	0.373333	22.163	48.606	57.286	53.421		1344	22.4	0.373333	22.773	46.475	48.591	45.135
1345	22.4167	0.373611	22.166	48.635	57.303	53.416		1345	22.4167	0.373611	22.773	46.49	48.635	45.136
1346	22.4333	0.373889	22.17	48.645	57.308	53.44		1346	22.4333	0.373889	22.774	46.464	48.642	45.148
1347	22.45	0.374167	22.174	48.664	57.273	53.38		1347	22.45	0.374167	22.774	46.5	48.665	45.173
1348	22.4667	0.374444	22.177	48.647	57.275	53.381		1348	22.4667	0.374444	22.774	46.493	48.668	45.165
1349	22.4833	0.374722	22.177	48.655	57.294	53.452		1349	22.4833	0.374722	22.774	46.514	48.674	45.168
1350	22.5	0.375	22.176	48.651	57.308	53.468		1350	22.5	0.375	22.776	46.511	48.671	45.203
1351	22.5167	0.375278	22.17	48.68	57.29	53.613		1351	22.5167	0.375278	22.775	46.533	48.707	45.229
1352	22.5333	0.375556	22.158	48.694	57.297	53.786		1352	22.5333	0.375556	22.778	46.487	48.763	45.198
1353	22.55	0.375833	22.142	48.714	57.332	53.983		1353	22.55	0.375833	22.778	46.534	48.753	45.209
1354	22.5667	0.376111	22.13	48.699	57.293	54.158		1354	22.5667	0.376111	22.778	46.541	48.758	45.216
1355	22.5833	0.376389	22.123	48.747	57.336	54.284		1355	22.5833	0.376389	22.776	46.543	48.781	45.245
1356	22.6	0.376667	22.117	48.748	57.324	54.386		1356	22.6	0.376667	22.778	46.556	48.774	45.236
1357	22.6167	0.376944	22.11	48.74	57.388	54.489		1357	22.6167	0.376944	22.778	46.536	48.774	45.249
1358	22.6333	0.377222	22.105	48.755	57.321	54.684		1358	22.6333	0.377222	22.779	46.582	48.84	45.243
1359	22.65	0.3775	22.105	48.749	57.374	54.793		1359	22.65	0.3775	22.778	46.547	48.843	45.205
1360	22.6667	0.377778	22.107	48.789	57.373	54.881		1360	22.6667	0.377778	22.776	46.551	48.852	45.282
1361	22.6833	0.378056	22.103	48.766	57.422	54.951		1361	22.6833	0.378056	22.775	46.593	48.882	45.689
1362	22.7	0.378333	22.098	48.757	57.4	54.994		1362	22.7	0.378333	22.775	46.588	48.883	45.961
1363	22.7167	0.378611	22.092	48.791	57.36	55.061		1363	22.7167	0.378611	22.773	46.586	48.921	46.168
1364	22.7333	0.378889	22.088	48.799	57.448	55.102		1364	22.7333	0.378889	22.771	46.596	49.039	46.293
1365	22.75	0.379167	22.085	48.797	57.46	55.101		1365	22.75	0.379167	22.768	46.635	49.349	46.456
1366	22.7667	0.379444	22.085	48.815	57.457	55.15		1366	22.7667	0.379444	22.758	46.615	49.803	46.527
1367	22.7833	0.379722	22.084	48.841	57.473	55.148		1367	22.7833	0.379722	22.744	46.625	50.273	46.659
1368	22.8	0.38	22.087	48.836	57.473	55.213		1368	22.8	0.38	22.732	46.633	50.595	46.714
1369	22.8167	0.380278	22.085	48.799	57.511	55.212		1369	22.8167	0.380278	22.721	46.585	50.765	46.8
1370	22.8333	0.380556	22.086	48.82	57.504	55.261		1370	22.8333	0.380556	22.713	46.684	50.949	46.869
1371	22.85	0.380833	22.089	48.818	57.5	55.248		1371	22.85	0.380833	22.708	46.954	51.06	46.96
1372	22.8667	0.381111	22.09	48.802	57.518	55.271		1372	22.8667	0.381111	22.704	47.204	51.18	47.028
1373	22.8833	0.381389	22.089	48.833	57.548	55.305		1373	22.8833	0.381389	22.703	47.386	51.246	47.045
1374	22.9	0.381667	22.09	48.8	57.559	55.316		1374	22.9	0.381667	22.703	47.487	51.33	47.136
1375	22.9167	0.381944	22.092	48.79	57.549	55.335		1375	22.9167	0.381944	22.703	47.559	51.415	47.146
1376	22.9333	0.382222	22.096	48.767	57.588	55.323		1376	22.9333	0.382222	22.705	47.599	51.442	47.199
1377	22.95	0.3825	22.096	48.786	57.621	55.379		1377	22.95	0.3825	22.704	47.608	51.523	47.236
1378	22.9667	0.382778	22.094	48.805	57.605	55.416		1378	22.9667	0.382778	22.705	47.706	51.575	47.289
1379	22.9833	0.383056	22.092	48.819	57.635	55.398		1379	22.9833	0.383056	22.706	47.702	51.621	47.31
1380	23	0.383333	22.097	48.78	57.637	55.421		1380	23	0.383333	22.707	47.741	51.655	47.358
1381	23.0167	0.383611	22.097	48.837	57.589	55.421		1381	23.0167	0.383611	22.709	47.749	51.678	47.397
1382	23.0333	0.383889	22.101	48.821	57.614	55.437		1382	23.0333	0.383889	22.71	47.753	51.747	47.417
1383	23.05	0.384167	22.103	48.814	57.622	55.485		1383	23.05	0.384167	22.712	47.793	51.795	47.43
1384	23.0667	0.384444	22.106	48.8	57.615	55.485		1384	23.0667	0.384444	22.714	47.812	51.877	47.493
1385	23.0833	0.384722	22.106	48.842	57.621	55.511		1385	23.0833	0.384722	22.715	47.796	51.89	47.494
1386	23.1	0.385	22.108	48.813	57.612	55.489		1386	23.1	0.385	22.714	47.841	51.911	47.527
1387	23.1167	0.385278	22.107	48.857	57.591	55.487		1387	23.1167	0.385278	22.718	47.821	51.935	47.555
1388	23.1333	0.385556	22.108	48.836	57.548	55.538		1388	23.1333	0.385556	22.722	47.843	51.963	47.577
1389	23.15	0.385833	22.109	48.845	57.495	55.503		1389	23.15	0.385833	22.726	47.847	52.01	47.627
1390	23.1667	0.386111	22.112	48.828	57.504	55.565		1390	23.1667	0.386111	22.729	47.871	52.044	47.662
1391	23.1833	0.386389	22.11	48.821	57.475	55.599		1391	23.1833	0.386389	22.73	47.862	52.116	47.67
1392	23.2	0.386667	22.112	48.846	57.462	55.595		1392	23.2	0.386667	22.729	47.896	52.109	47.701
1393	23.2167	0.386944	22.11	48.864	57.412	55.606		1393	23.2167	0.386944	22.731	47.883	52.115	47.715
1394	23.2333	0.387222	22.112	48.866	57.363	55.623		1394	23.2333	0.387222	22.731	47.897	52.175	47.72
1395	23.25	0.3875	22.113	48.846	57.367	55.644		1395	23.25	0.3875	22.735	47.881	52.183	47.752
1396	23.2667	0.387778	22.114	48.871	57.341	55.655		1396	23.2667	0.387778	22.736	47.872	52.19	47.784
1397	23.2833	0.388056	22.116	48.858	57.274	55.637		1397	23.2833	0.388056	22.736	47.908	52.245	47.786
1398	23.3	0.388333	22.115	48.872	57.241	55.642		1398	23.3	0.388333	22.736	47.913	52.262	47.821
1399	23.3167	0.388611	22.117	48.914	57.234	55.67		1399	23.3167	0.388611	22.734	47.898	52.247	47.842
1400	23.3333	0.388889	22.118	48.891	57.216	55.683		1400	23.3333	0.388889	22.735	47.879	52.31	47.862
1401	23.35	0.389167	22.12	48.879	57.226	55.682		1401	23.35	0.389167	22.736	47.919	52.336	47.891
1402	23.3667	0.389444	22.12	48.909	57.194	55.71		1402	23.3667	0.389444	22.738	47.93	52.314	47.918
1403	23.3833	0.389722	22.121	48.906	57.154	55.713		1403	23.3833	0.389722	22.739	47.892	52.379	47.909
1404	23.4	0.39	22.122	48.956	57.129	55.707		1404	23.4	0.39	22.739	47.914	52.359	47.909
1405	23.4167	0.390278	22.122	48.936	57.161	55.731		1405	23.4167	0.390278	22.742	47.912	52.409	47.947
1406	23.4333	0.390556	22.123	48.956	57.145	55.769		1406	23.4333	0.390556	22.744	47.913	52.408	47.977
1407	23.45	0.390833	22.124	48.948	57.112	55.759		1407	23.45	0.390833	22.743	47.904	52.443	47.981
1408	23.4667	0.391111	22.125	48.935	57.081	55.744		1408	23.4667	0.391111	22.741	47.875	52.383	48.004
1409	23.4833	0.391389	22.127	48.95	57.075	55.75		1409	23.4833	0.391389	22.739	47.9	52.449	48.022
1410	23.5	0.391667	22.125	49.028	57.061	55.769		1410	23.5	0.391667	22.741	47.917	52.467	48.031
1411	23.5167	0.391944	22.124	49.043	57.021	55.823		1411	23.5167	0.391944	22.742	47.921	52.466	48.053
1412	23.5333	0.392222	22.124	49.033	56.989	55.791		1412	23.5333	0.392222	22.743	47.907	52.508	48.027
1413	23.55	0.3925	22.125	49.073	56.945	55.811		1413	23.55	0.3925	22.744	47.928	52.518	48.059
1414	23.5667	0.392778	22.127	49.073	56.961	55.836		1414	23.5667	0.392778	22.744	47.876	52.569	48.086
1415	23.5833	0.393056	22.129	49.08	56.912	55.861		1415	23.5833	0.393056	22.745	47.889	52.56	48.135
1416	23.6	0.393333	22.13	49.155	56.952	55.828		1416	23.6	0.393333	22.745	47.892	52.575	48.125
1417	23.6167	0.393611	22.129	49.124	56.833	55.86		1417	23.6167	0.393611	22.744	47.886	52.577	48.125
1418	23.6333	0.393889	22.13	49.161	56.836	55.838		1418	23.6333	0.393889	22.746	47.908	52.586	48.177
1419	23.65	0.394167	22.13	49.184	56.797	55.882		1419	23.65	0.394167	22.746	47.892	52.648	48.173
1420	23.6667	0.394444	22.13	49.203	56.766	55.863		1420	23.6667	0.394444	22.747	47.903	52.669	48.172
1421	23.6833	0.394722	22.13	49.201	56.713	55.895		1421	23.6833	0.394722	22.746	47.881	52.642	48.185
1422	23.7	0.395	22.129	49.272	56.679	55.888		1422	23.7	0.395	22.747	47.892	52.706	48.198
1423	23.7167	0.395278	22.132	49.267	56.683	55.882		1423	23.7167	0.395278	22.748	47.885	52.716	48.225
1424	23.7333	0.395556	22.133	49.303	56.681	55.934		1424	23.7333	0.395556	22.748	47.918	52.736	48.266
1425	23.75	0.395833	22.136	49.295	56.621	55.932		1425	23.75	0.395833	22.751	47.893	52.694	48.245
1426	23.7667	0.396111	22.136	49.31	56.59	55.933		1426	23.7667	0.396111	22.748	47.884	52.739	48.294
1427	23.7833	0.396389	22.137	49.349	56.542	55.969		1427	23.7833	0.396389	22.751	47.884	52.744	48.25
1428	23.8	0.396667	22.138	49.359	56.517	55.968		1428	23.8	0.396667	22.753	47.887	52.769	48.279
1429	23.8167	0.396944	22.138	49.365	56.495	55.961		1429	23.8167	0.396944	22.754	47.886	52.79	48.305
1430	23.8333	0.397222	22.139	49.4	56.477	55.928		1430	23.8333	0.397222	22.754	47.883	52.806	48.306
1431	23.85	0.3975	22.137	49.417	56.437	55.94		1431	23.85	0.3975	22.754	47.876	52.817	48.33
1432	23.8667	0.397778	22.141	49.427	56.43	55.943		1432	23.8667	0.397778	22.756	47.885	52.847	48.326
1433	23.8833	0.398056	22.141	49.435	56.398	55.968		1433	23.8833	0.398056	22.756	47.88	52.856	48.319
1434	23.9	0.398333	22.142	49.423	56.345	55.997		1434	23.9	0.398333	22.756	47.896	52.903	48.329
1435	23.9167	0.398611	22.141	49.478	56.329	56.003		1435	23.9167	0.398611	22.755	47.886	52.921	48.308
1436	23.9333	0.398889	22.141	49.49	56.291	56		1436	23.9333	0.398889	22.759	47.879	52.917	48.338
1437	23.95	0.399167	22.143	49.455	56.235	55.999		1437	23.95	0.399167	22.758	47.868	52.958	48.336
1438	23.9667	0.399444	22.144	49.493	56.219	56.006		1438	23.9667	0.399444	22.76	47.878	52.972	48.334
1439	23.9833	0.399722	22.144	49.497	56.175	55.971		1439	23.9833	0.399722	22.761	47.855	52.975	48.365
1440	24	0.4	22.142	49.523	56.171	56.017		1440	24	0.4	22.762	47.837	53.002	48.355
1441	24.0167	0.400278	22.144	49.539	56.141	55.989		1441	24.0167	0.400278	22.761	47.835	53.008	48.359
1442	24.0333	0.400556	22.145	49.536	56.088	56.021		1442	24.0333	0.400556	22.763	47.893	53.04	48.39
1443	24.05	0.400833	22.147	49.527	56.067	56.002		1443	24.05	0.400833	22.764	47.838	53.068	48.381
1444	24.0667	0.401111	22.146	49.538	56.066	56.051		1444	24.0667	0.401111	22.765	47.827	53.074	48.408
1445	24.0833	0.401389	22.148	49.537	56.012	56.057		1445	24.0833	0.401389	22.765	47.862	53.123	48.387
1446	24.1	0.401667	22.149	49.528	56.021	56.058		1446	24.1	0.401667	22.765	47.848	53.131	48.377
1447	24.1167	0.401944	22.149	49.563	55.995	56.061		1447	24.1167	0.401944	22.765	47.824	53.159	48.4
1448	24.1333	0.402222	22.148	49.533	55.98	56.1		1448	24.1333	0.402222	22.766	47.807	53.178	48.42
1449	24.15	0.4025	22.148	49.508	55.923	56.092		1449	24.15	0.4025	22.767	47.84	53.18	48.405
1450	24.1667	0.402778	22.148	49.526	55.917	56.084		1450	24.1667	0.402778	22.767	47.828	53.21	48.391
1451	24.1833	0.403056	22.15	49.566	55.904	56.052		1451	24.1833	0.403056	22.769	47.84	53.236	48.397
1452	24.2	0.403333	22.151	49.543	55.894	56.077		1452	24.2	0.403333	22.77	47.775	53.231	48.416
1453	24.2167	0.403611	22.15	49.538	55.879	56.095		1453	24.2167	0.403611	22.771	47.831	53.27	48.395
1454	24.2333	0.403889	22.151	49.514	55.867	56.094		1454	24.2333	0.403889	22.771	47.83	53.297	48.394
1455	24.25	0.404167	22.149	49.532	55.868	56.104		1455	24.25	0.404167	22.772	47.789	53.296	48.423
1456	24.2667	0.404444	22.153	49.513	55.811	56.116		1456	24.2667	0.404444	22.772	47.79	53.335	48.399
1457	24.2833	0.404722	22.153	49.512	55.806	56.111		1457	24.2833	0.404722	22.771	47.769	53.357	48.384
1458	24.3	0.405	22.154	49.525	55.824	56.075		1458	24.3	0.405	22.773	47.744	53.329	48.364
1459	24.3167	0.405278	22.153	49.517	55.779	56.065		1459	24.3167	0.405278	22.772	47.772	53.384	48.418
1460	24.3333	0.405556	22.154	49.508	55.813	56.112		1460	24.3333	0.405556	22.774	47.732	53.383	48.4
1461	24.35	0.405833	22.155	49.489	55.78	56.115		1461	24.35	0.405833	22.776	47.734	53.432	48.408
1462	24.3667	0.406111	22.157	49.471	55.799	56.115		1462	24.3667	0.406111	22.775	47.765	53.444	48.395
1463	24.3833	0.406389	22.156	49.443	55.801	56.121		1463	24.3833	0.406389	22.777	47.745	53.429	48.407
1464	24.4	0.406667	22.157	49.454	55.783	56.134		1464	24.4	0.406667	22.776	47.736	53.472	48.386
1465	24.4167	0.406944	22.157	49.418	55.791	56.165		1465	24.4167	0.406944	22.777	47.725	53.469	48.404
1466	24.4333	0.407222	22.162	49.421	55.763	56.135		1466	24.4333	0.407222	22.777	47.731	53.489	48.396
1467	24.45	0.4075	22.163	49.392	55.727	56.154		1467	24.45	0.4075	22.778	47.745	53.549	48.386
1468	24.4667	0.407778	22.165	49.4	55.753	56.144		1468	24.4667	0.407778	22.777	47.724	53.535	48.416
1469	24.4833	0.408056	22.166	49.432	55.701	56.15		1469	24.4833	0.408056	22.777	47.717	53.586	48.405
1470	24.5	0.408333	22.168	49.391	55.738	56.15		1470	24.5	0.408333	22.777	47.749	53.58	48.373
1471	24.5167	0.408611	22.17	49.355	55.704	56.173		1471	24.5167	0.408611	22.779	47.72	53.591	48.375
1472	24.5333	0.408889	22.169	49.383	55.726	56.148		1472	24.5333	0.408889	22.78	47.698	53.604	48.335
1473	24.55	0.409167	22.172	49.333	55.728	56.156		1473	24.55	0.409167	22.778	47.693	53.628	48.354
1474	24.5667	0.409444	22.173	49.335	55.727	56.161		1474	24.5667	0.409444	22.778	47.711	53.66	48.332
1475	24.5833	0.409722	22.174	49.377	55.706	56.202		1475	24.5833	0.409722	22.777	47.674	53.654	48.347
1476	24.6	0.41	22.174	49.329	55.707	56.199		1476	24.6	0.41	22.781	47.683	53.693	48.328
1477	24.6167	0.410278	22.176	49.352	55.713	56.181		1477	24.6167	0.410278	22.783	47.653	53.696	48.35
1478	24.6333	0.410556	22.176	49.335	55.695	56.187		1478	24.6333	0.410556	22.783	47.667	53.699	48.327
1479	24.65	0.410833	22.179	49.286	55.683	56.196		1479	24.65	0.410833	22.782	47.641	53.726	48.305
1480	24.6667	0.411111	22.179	49.312	55.674	56.227		1480	24.6667	0.411111	22.781	47.645	53.737	48.319
1481	24.6833	0.411389	22.179	49.318	55.692	56.223		1481	24.6833	0.411389	22.783	47.64	53.787	48.324
1482	24.7	0.411667	22.178	49.3	55.67	56.243		1482	24.7	0.411667	22.782	47.638	53.749	48.278
1483	24.7167	0.411944	22.178	49.293	55.693	56.23		1483	24.7167	0.411944	22.784	47.642	53.779	48.291
1484	24.7333	0.412222	22.178	49.294	55.692	56.218		1484	24.7333	0.412222	22.782	47.603	53.828	48.31
1485	24.75	0.4125	22.181	49.287	55.683	56.232		1485	24.75	0.4125	22.783	47.611	53.804	48.281
1486	24.7667	0.412778	22.181	49.295	55.657	56.235		1486	24.7667	0.412778	22.784	47.607	53.851	48.275
1487	24.7833	0.413056	22.181	49.289	55.636	56.261		1487	24.7833	0.413056	22.785	47.584	53.83	48.292
1488	24.8	0.413333	22.183	49.302	55.618	56.266		1488	24.8	0.413333	22.786	47.592	53.845	48.267
1489	24.8167	0.413611	22.184	49.285	55.666	56.292		1489	24.8167	0.413611	22.785	47.616	53.867	48.257
1490	24.8333	0.413889	22.183	49.278	55.625	56.269		1490	24.8333	0.413889	22.787	47.577	53.874	48.242
1491	24.85	0.414167	22.184	49.26	55.652	56.287		1491	24.85	0.414167	22.791	47.578	53.898	48.265
1492	24.8667	0.414444	22.185	49.246	55.616	56.302		1492	24.8667	0.414444	22.791	47.555	53.86	48.24
1493	24.8833	0.414722	22.188	49.241	55.683	56.285		1493	24.8833	0.414722	22.792	47.568	53.89	48.238
1494	24.9	0.415	22.189	49.25	55.617	56.259		1494	24.9	0.415	22.791	47.565	53.926	48.229
1495	24.9167	0.415278	22.189	49.251	55.612	56.31		1495	24.9167	0.415278	22.792	47.539	53.91	48.204
1496	24.9333	0.415556	22.191	49.237	55.597	56.305		1496	24.9333	0.415556	22.792	47.559	53.926	48.211
1497	24.95	0.415833	22.191	49.288	55.62	56.329		1497	24.95	0.415833	22.794	47.542	53.936	48.224
1498	24.9667	0.416111	22.19	49.242	55.587	56.296		1498	24.9667	0.416111	22.795	47.536	53.932	48.217
1499	24.9833	0.416389	22.188	49.243	55.593	56.316		1499	24.9833	0.416389	22.796	47.562	53.96	48.208
1500	25	0.416667	22.189	49.225	55.622	56.316		1500	25	0.416667	22.795	47.536	53.983	48.213
1501	25.0167	0.416944	22.191	49.227	55.589	56.369		1501	25.0167	0.416944	22.796	47.508	53.995	48.219
1502	25.0333	0.417222	22.191	49.201	55.543	56.38		1502	25.0333	0.417222	22.797	47.514	53.997	48.181
1503	25.05	0.4175	22.192	49.216	55.627	56.353		1503	25.05	0.4175	22.797	47.532	53.991	48.193
1504	25.0667	0.417778	22.191	49.178	55.58	56.38		1504	25.0667	0.417778	22.795	47.49	54.016	48.155
1505	25.0833	0.418056	22.19	49.217	55.578	56.346		1505	25.0833	0.418056	22.795	47.488	54.015	48.182
1506	25.1	0.418333	22.192	49.208	55.558	56.382		1506	25.1	0.418333	22.798	47.493	54.021	48.191
1507	25.1167	0.418611	22.192	49.173	55.571	56.384		1507	25.1167	0.418611	22.798	47.499	53.975	48.126
1508	25.1333	0.418889	22.195	49.197	55.58	56.409		1508	25.1333	0.418889	22.797	47.477	54.053	48.154
1509	25.15	0.419167	22.195	49.194	55.575	56.404		1509	25.15	0.419167	22.799	47.498	54.019	48.163
1510	25.1667	0.419444	22.198	49.145	55.546	56.398		1510	25.1667	0.419444	22.799	47.501	54.065	48.127
1511	25.1833	0.419722	22.2	49.176	55.557	56.388		1511	25.1833	0.419722	22.798	47.489	54.076	48.132
1512	25.2	0.42	22.206	49.174	55.562	56.42		1512	25.2	0.42	22.797	47.477	54.067	48.132
1513	25.2167	0.420278	22.209	49.19	55.534	56.433		1513	25.2167	0.420278	22.795	47.478	54.079	48.122
1514	25.2333	0.420556	22.211	49.183	55.52	56.406		1514	25.2333	0.420556	22.795	47.481	54.079	48.112
1515	25.25	0.420833	22.21	49.173	55.522	56.441		1515	25.25	0.420833	22.793	47.441	54.05	48.068
1516	25.2667	0.421111	22.21	49.189	55.525	56.482		1516	25.2667	0.421111	22.794	47.429	54.123	48.089
1517	25.2833	0.421389	22.209	49.151	55.486	56.466		1517	25.2833	0.421389	22.795	47.461	54.132	48.103
1518	25.3	0.421667	22.213	49.178	55.509	56.514		1518	25.3	0.421667	22.797	47.422	54.089	48.08
1519	25.3167	0.421944	22.216	49.16	55.519	56.503		1519	25.3167	0.421944	22.796	47.429	54.077	48.093
1520	25.3333	0.422222	22.218	49.165	55.513	56.502		1520	25.3333	0.422222	22.797	47.437	54.123	48.06
1521	25.35	0.4225	22.218	49.143	55.492	56.54		1521	25.35	0.4225	22.796	47.408	54.132	48.064
1522	25.3667	0.422778	22.216	49.156	55.488	56.562		1522	25.3667	0.422778	22.799	47.389	54.141	48.046
1523	25.3833	0.423056	22.217	49.148	55.534	56.573		1523	25.3833	0.423056	22.8	47.405	54.142	48.08
1524	25.4	0.423333	22.218	49.164	55.523	56.59		1524	25.4	0.423333	22.799	47.392	54.128	48.032
1525	25.4167	0.423611	22.218	49.124	55.468	56.59		1525	25.4167	0.423611	22.801	47.379	54.144	48.065
1526	25.4333	0.423889	22.219	49.153	55.509	56.6		1526	25.4333	0.423889	22.803	47.38	54.149	48.026
1527	25.45	0.424167	22.22	49.145	55.511	56.649		1527	25.45	0.424167	22.806	47.413	54.141	48.019
1528	25.4667	0.424444	22.22	49.138	55.489	56.647		1528	25.4667	0.424444	22.806	47.382	54.145	48.018
1529	25.4833	0.424722	22.218	49.119	55.454	56.664		1529	25.4833	0.424722	22.806	47.357	54.164	48.024
1530	25.5	0.425	22.218	49.124	55.467	56.688		1530	25.5	0.425	22.808	47.382	54.146	48.015
1531	25.5167	0.425278	22.22	49.134	55.499	56.687		1531	25.5167	0.425278	22.806	47.374	54.168	47.995
1532	25.5333	0.425556	22.22	49.119	55.472	56.697		1532	25.5333	0.425556	22.805	47.376	54.17	47.968
1533	25.55	0.425833	22.221	49.14	55.515	56.712		1533	25.55	0.425833	22.804	47.367	54.202	47.988
1534	25.5667	0.426111	22.22	49.128	55.472	56.751		1534	25.5667	0.426111	22.802	47.375	54.206	47.968
1535	25.5833	0.426389	22.221	49.096	55.476	56.772		1535	25.5833	0.426389	22.803	47.384	54.198	47.977
1536	25.6	0.426667	22.22	49.133	55.449	56.764		1536	25.6	0.426667	22.803	47.367	54.168	47.945
1537	25.6167	0.426944	22.224	49.105	55.471	56.829		1537	25.6167	0.426944	22.806	47.371	54.184	47.946
1538	25.6333	0.427222	22.224	49.103	55.435	56.879		1538	25.6333	0.427222	22.808	47.349	54.173	47.938
1539	25.65	0.4275	22.227	49.109	55.443	56.864		1539	25.65	0.4275	22.811	47.329	54.205	47.937
1540	25.6667	0.427778	22.231	49.064	55.415	56.897		1540	25.6667	0.427778	22.812	47.325	54.206	47.952
1541	25.6833	0.428056	22.235	49.101	55.447	56.921		1541	25.6833	0.428056	22.811	47.339	54.193	47.954
1542	25.7	0.428333	22.238	49.085	55.394	56.912		1542	25.7	0.428333	22.812	47.32	54.198	47.937
1543	25.7167	0.428611	22.242	49.094	55.419	56.916		1543	25.7167	0.428611	22.812	47.332	54.206	47.964
1544	25.7333	0.428889	22.246	49.072	55.38	56.939		1544	25.7333	0.428889	22.813	47.363	54.199	47.924
1545	25.75	0.429167	22.251	49.094	55.391	56.981		1545	25.75	0.429167	22.813	47.351	54.225	47.883
1546	25.7667	0.429444	22.251	49.082	55.347	57.003		1546	25.7667	0.429444	22.815	47.344	54.227	47.912
1547	25.7833	0.429722	22.252	49.069	55.33	57.057		1547	25.7833	0.429722	22.815	47.319	54.237	47.915
1548	25.8	0.43	22.254	49.084	55.348	57.055		1548	25.8	0.43	22.815	47.314	54.231	47.919
1549	25.8167	0.430278	22.259	49.082	55.318	57.087		1549	25.8167	0.430278	22.816	47.334	54.234	47.909
1550	25.8333	0.430556	22.263	49.091	55.309	57.109		1550	25.8333	0.430556	22.817	47.304	54.251	47.864
1551	25.85	0.430833	22.262	49.079	55.298	57.137		1551	25.85	0.430833	22.817	47.327	54.21	47.859
1552	25.8667	0.431111	22.263	49.094	55.295	57.153		1552	25.8667	0.431111	22.818	47.318	54.249	47.887
1553	25.8833	0.431389	22.264	49.074	55.227	57.187		1553	25.8833	0.431389	22.819	47.295	54.207	47.86
1554	25.9	0.431667	22.265	49.08	55.251	57.206		1554	25.9	0.431667	22.818	47.3	54.24	47.848
1555	25.9167	0.431944	22.268	49.121	55.238	57.238		1555	25.9167	0.431944	22.817	47.322	54.232	47.877
1556	25.9333	0.432222	22.269	49.086	55.213	57.259		1556	25.9333	0.432222	22.815	47.322	54.253	47.832
1557	25.95	0.4325	22.269	49.079	55.168	57.279		1557	25.95	0.4325	22.817	47.313	54.253	47.847
1558	25.9667	0.432778	22.269	49.081	55.138	57.338		1558	25.9667	0.432778	22.818	47.273	54.267	47.828
1559	25.9833	0.433056	22.266	49.089	55.177	57.32		1559	25.9833	0.433056	22.819	47.325	54.26	47.85
1560	26	0.433333	22.262	49.094	55.171	57.367		1560	26	0.433333	22.82	47.294	54.26	47.83
1561	26.0167	0.433611	22.26	49.116	55.125	57.358		1561	26.0167	0.433611	22.82	47.327	54.291	47.821
1562	26.0333	0.433889	22.259	49.106	55.124	57.4		1562	26.0333	0.433889	22.819	47.267	54.269	47.797
1563	26.05	0.434167	22.258	49.1	55.071	57.398		1563	26.05	0.434167	22.819	47.334	54.344	47.831
1564	26.0667	0.434444	22.259	49.106	55.053	57.435		1564	26.0667	0.434444	22.817	47.299	54.3	47.793
1565	26.0833	0.434722	22.259	49.106	55.055	57.432		1565	26.0833	0.434722	22.818	47.279	54.269	47.804
1566	26.1	0.435	22.257	49.095	55.044	57.424		1566	26.1	0.435	22.819	47.322	54.341	47.787
1567	26.1167	0.435278	22.255	49.103	55.018	57.489		1567	26.1167	0.435278	22.822	47.279	54.32	47.794
1568	26.1333	0.435556	22.252	49.115	54.984	57.481		1568	26.1333	0.435556	22.823	47.32	54.334	47.785
1569	26.15	0.435833	22.251	49.085	54.971	57.506		1569	26.15	0.435833	22.822	47.298	54.331	47.766
1570	26.1667	0.436111	22.252	49.113	54.927	57.485		1570	26.1667	0.436111	22.824	47.301	54.311	47.78
1571	26.1833	0.436389	22.252	49.104	54.888	57.524		1571	26.1833	0.436389	22.824	47.295	54.309	47.757
1572	26.2	0.436667	22.25	49.118	54.892	57.536		1572	26.2	0.436667	22.824	47.338	54.365	47.761
1573	26.2167	0.436944	22.249	49.096	54.882	57.592		1573	26.2167	0.436944	22.821	47.319	54.342	47.738
1574	26.2333	0.437222	22.248	49.109	54.82	57.554		1574	26.2333	0.437222	22.819	47.276	54.336	47.74
1575	26.25	0.4375	22.247	49.119	54.779	57.598		1575	26.25	0.4375	22.819	47.321	54.35	47.712
1576	26.2667	0.437778	22.244	49.121	54.769	57.594		1576	26.2667	0.437778	22.821	47.318	54.365	47.742
1577	26.2833	0.438056	22.244	49.107	54.725	57.626		1577	26.2833	0.438056	22.82	47.325	54.328	47.735
1578	26.3	0.438333	22.242	49.121	54.695	57.626		1578	26.3	0.438333	22.821	47.294	54.401	47.73
1579	26.3167	0.438611	22.244	49.121	54.691	57.645		1579	26.3167	0.438611	22.821	47.339	54.37	47.75
1580	26.3333	0.438889	22.241	49.121	54.606	57.655		1580	26.3333	0.438889	22.823	47.299	54.383	47.702
1581	26.35	0.439167	22.24	49.158	54.602	57.662		1581	26.35	0.439167	22.825	47.338	54.362	47.766
1582	26.3667	0.439444	22.236	49.128	54.583	57.677		1582	26.3667	0.439444	22.825	47.321	54.329	47.714
1583	26.3833	0.439722	22.236	49.14	54.546	57.714		1583	26.3833	0.439722	22.826	47.336	54.39	47.702
1584	26.4	0.44	22.236	49.125	54.506	57.681		1584	26.4	0.44	22.825	47.323	54.368	47.708
1585	26.4167	0.440278	22.235	49.145	54.466	57.664		1585	26.4167	0.440278	22.825	47.329	54.369	47.696
1586	26.4333	0.440556	22.232	49.148	54.424	57.863		1586	26.4333	0.440556	22.825	47.349	54.385	47.698
1587	26.45	0.440833	22.226	49.135	54.389	58.084		1587	26.45	0.440833	22.823	47.362	54.369	47.695
1588	26.4667	0.441111	22.217	49.178	54.373	58.41		1588	26.4667	0.441111	22.822	47.366	54.398	47.72
1589	26.4833	0.441389	22.212	49.145	54.297	58.528		1589	26.4833	0.441389	22.824	47.364	54.402	47.695
1590	26.5	0.441667	22.213	49.15	54.24	58.642		1590	26.5	0.441667	22.824	47.362	54.391	47.684
1591	26.5167	0.441944	22.216	49.114	54.224	58.716		1591	26.5167	0.441944	22.822	47.388	54.393	47.657
1592	26.5333	0.442222	22.213	49.146	54.181	58.799		1592	26.5333	0.442222	22.821	47.389	54.436	47.68
1593	26.55	0.4425	22.211	49.103	54.178	58.866		1593	26.55	0.4425	22.818	47.392	54.45	47.678
1594	26.5667	0.442778	22.212	49.139	54.099	58.907		1594	26.5667	0.442778	22.82	47.39	54.402	47.682
1595	26.5833	0.443056	22.212	49.08	54.033	58.957		1595	26.5833	0.443056	22.822	47.411	54.425	47.686
1596	26.6	0.443333	22.215	49.01	53.984	59.024		1596	26.6	0.443333	22.826	47.433	54.418	47.705
1597	26.6167	0.443611	22.214	48.995	53.921	59.081		1597	26.6167	0.443611	22.825	47.397	54.447	47.716
1598	26.6333	0.443889	22.215	49.002	53.842	59.151		1598	26.6333	0.443889	22.822	47.442	54.418	48.065
1599	26.65	0.444167	22.213	49.116	53.802	59.201		1599	26.65	0.444167	22.818	47.451	54.42	48.396
1600	26.6667	0.444444	22.212	49.244	53.784	59.332		1600	26.6667	0.444444	22.817	47.455	54.42	48.674
1601	26.6833	0.444722	22.204	49.382	53.692	59.351		1601	26.6833	0.444722	22.821	47.463	54.658	48.894
1602	26.7	0.445	22.197	49.551	53.528	59.419		1602	26.7	0.445	22.826	47.527	54.822	49.017
1603	26.7167	0.445278	22.188	49.843	53.397	59.479		1603	26.7167	0.445278	22.828	47.901	54.962	49.135
1604	26.7333	0.445556	22.181	50.084	53.288	59.551		1604	26.7333	0.445556	22.826	48.173	55.081	49.297
1605	26.75	0.445833	22.176	50.188	53.201	59.585		1605	26.75	0.445833	22.822	48.434	55.212	49.362
1606	26.7667	0.446111	22.174	50.366	53.129	59.612		1606	26.7667	0.446111	22.819	48.631	55.299	49.471
1607	26.7833	0.446389	22.176	50.722	53.076	59.638		1607	26.7833	0.446389	22.815	48.78	55.343	49.607
1608	26.8	0.446667	22.178	51.08	52.999	59.691		1608	26.8	0.446667	22.811	48.927	55.426	49.681
1609	26.8167	0.446944	22.181	51.35	52.956	59.766		1609	26.8167	0.446944	22.808	49.006	55.447	49.757
1610	26.8333	0.447222	22.181	51.575	52.904	59.75		1610	26.8333	0.447222	22.805	49.065	55.514	49.851
1611	26.85	0.4475	22.183	51.781	52.856	59.753		1611	26.85	0.4475	22.804	49.18	55.484	49.906
1612	26.8667	0.447778	22.181	51.933	52.84	59.773		1612	26.8667	0.447778	22.802	49.271	55.566	49.912
1613	26.8833	0.448056	22.184	52.047	52.786	59.818		1613	26.8833	0.448056	22.8	49.323	55.569	50.023
1614	26.9	0.448333	22.184	52.167	52.989	59.805		1614	26.9	0.448333	22.798	49.359	55.638	50.095
1615	26.9167	0.448611	22.185	52.287	52.768	59.847		1615	26.9167	0.448611	22.799	49.412	55.618	50.112
1616	26.9333	0.448889	22.183	52.35	52.461	59.89		1616	26.9333	0.448889	22.798	49.462	55.677	50.153
1617	26.95	0.449167	22.186	52.389	52.258	59.868		1617	26.95	0.449167	22.799	49.521	55.662	50.184
1618	26.9667	0.449444	22.185	52.482	52.29	59.917		1618	26.9667	0.449444	22.796	49.571	55.642	50.239
1619	26.9833	0.449722	22.186	52.525	51.941	59.919		1619	26.9833	0.449722	22.796	49.591	55.711	50.266
1620	27	0.45	22.184	52.6	51.618	59.981		1620	27	0.45	22.795	49.637	55.754	50.335
1621	27.0167	0.450278	22.183	52.674	51.409	60.041		1621	27.0167	0.450278	22.794	49.645	55.77	50.341
1622	27.0333	0.450556	22.177	52.701	51.264	60.28		1622	27.0333	0.450556	22.793	49.671	55.754	50.355
1623	27.05	0.450833	22.163	52.736	51.195	60.378		1623	27.05	0.450833	22.791	49.717	55.743	50.413
1624	27.0667	0.451111	22.146	52.76	51.097	60.462		1624	27.0667	0.451111	22.79	49.732	55.809	50.433
1625	27.0833	0.451389	22.129	52.846	51.01	60.436		1625	27.0833	0.451389	22.79	49.743	55.8	50.452
1626	27.1	0.451667	22.118	52.878	50.982	60.535		1626	27.1	0.451667	22.789	49.797	55.836	50.49
1627	27.1167	0.451944	22.113	52.903	50.913	60.569		1627	27.1167	0.451944	22.788	49.803	55.807	50.533
1628	27.1333	0.452222	22.112	52.927	50.822	60.68		1628	27.1333	0.452222	22.787	49.814	55.863	50.542
1629	27.15	0.4525	22.112	52.93	50.731	60.671		1629	27.15	0.4525	22.789	49.86	55.861	50.578
1630	27.1667	0.452778	22.112	52.973	50.656	60.631		1630	27.1667	0.452778	22.789	49.875	55.846	50.59
1631	27.1833	0.453056	22.109	53.027	50.597	60.687		1631	27.1833	0.453056	22.789	49.881	55.856	50.662
1632	27.2	0.453333	22.108	53.028	50.546	60.985		1632	27.2	0.453333	22.788	49.866	55.887	50.641
1633	27.2167	0.453611	22.107	53.023	50.49	60.912		1633	27.2167	0.453611	22.788	49.923	55.884	50.673
1634	27.2333	0.453889	22.106	53.118	50.381	60.97		1634	27.2333	0.453889	22.787	49.928	55.87	50.694
1635	27.25	0.454167	22.106	53.128	50.338	61.058		1635	27.25	0.454167	22.786	49.969	55.924	50.692
1636	27.2667	0.454444	22.104	53.123	50.295	61.115		1636	27.2667	0.454444	22.785	49.955	55.954	50.723
1637	27.2833	0.454722	22.103	53.154	50.246	61.186		1637	27.2833	0.454722	22.783	49.974	55.91	50.721
1638	27.3	0.455	22.103	53.193	50.211	61.206		1638	27.3	0.455	22.783	50.009	55.911	50.75
1639	27.3167	0.455278	22.102	53.205	50.16	61.27		1639	27.3167	0.455278	22.786	49.996	55.928	50.76
1640	27.3333	0.455556	22.101	53.24	50.104	61.278		1640	27.3333	0.455556	22.787	50	55.899	50.808
1641	27.35	0.455833	22.103	53.217	50.067	61.31		1641	27.35	0.455833	22.789	50.025	55.947	50.804
1642	27.3667	0.456111	22.106	53.254	50.016	61.282		1642	27.3667	0.456111	22.788	50.046	55.958	50.816
1643	27.3833	0.456389	22.108	53.258	49.979	61.384		1643	27.3833	0.456389	22.788	50.047	56.004	50.817
1644	27.4	0.456667	22.109	53.272	49.941	61.35		1644	27.4	0.456667	22.789	50.053	55.934	50.853
1645	27.4167	0.456944	22.111	53.271	49.906	61.396		1645	27.4167	0.456944	22.789	50.094	55.992	50.849
1646	27.4333	0.457222	22.115	53.271	49.85	61.428		1646	27.4333	0.457222	22.789	50.082	56.015	50.861
1647	27.45	0.4575	22.117	53.284	49.823	61.454		1647	27.45	0.4575	22.79	50.076	56.034	50.897
1648	27.4667	0.457778	22.119	53.279	49.77	61.476		1648	27.4667	0.457778	22.792	50.075	56.06	50.913
1649	27.4833	0.458056	22.122	53.285	49.772	61.466		1649	27.4833	0.458056	22.792	50.117	56.06	50.934
1650	27.5	0.458333	22.124	53.275	49.732	61.516		1650	27.5	0.458333	22.792	50.114	56.035	50.936
1651	27.5167	0.458611	22.128	53.29	49.725	61.484		1651	27.5167	0.458611	22.793	50.122	56.09	50.928
1652	27.5333	0.458889	22.13	53.284	49.687	61.515		1652	27.5333	0.458889	22.793	50.134	56.054	50.948
1653	27.55	0.459167	22.133	53.295	49.658	61.529		1653	27.55	0.459167	22.793	50.133	56.119	50.949
1654	27.5667	0.459444	22.134	53.248	49.611	61.57		1654	27.5667	0.459444	22.794	50.191	56.122	50.932
1655	27.5833	0.459722	22.134	53.291	49.638	61.545		1655	27.5833	0.459722	22.795	50.185	56.152	50.972
1656	27.6	0.46	22.134	53.302	49.586	61.553		1656	27.6	0.46	22.794	50.174	56.154	51.034
1657	27.6167	0.460278	22.135	53.273	49.578	61.558		1657	27.6167	0.460278	22.793	50.208	56.167	51.01
1658	27.6333	0.460556	22.137	53.31	49.494	61.499		1658	27.6333	0.460556	22.791	50.21	56.148	51.047
1659	27.65	0.460833	22.137	53.287	49.49	61.565		1659	27.65	0.460833	22.791	50.233	56.175	51.039
1660	27.6667	0.461111	22.136	53.27	49.497	61.56		1660	27.6667	0.461111	22.79	50.239	56.192	51.036
1661	27.6833	0.461389	22.131	53.298	49.5	61.465		1661	27.6833	0.461389	22.79	50.238	56.239	51.04
1662	27.7	0.461667	22.127	53.243	49.491	61.46		1662	27.7	0.461667	22.789	50.235	56.208	51.102
1663	27.7167	0.461944	22.119	53.323	49.459	61.362		1663	27.7167	0.461944	22.79	50.273	56.248	51.075
1664	27.7333	0.462222	22.11	53.291	49.497	61.241		1664	27.7333	0.462222	22.79	50.274	56.262	51.081
1665	27.75	0.4625	22.097	53.327	49.511	61.175		1665	27.75	0.4625	22.791	50.253	56.244	51.121
1666	27.7667	0.462778	22.086	53.402	49.532	61.044		1666	27.7667	0.462778	22.792	50.293	56.254	51.114
1667	27.7833	0.463056	22.072	53.458	49.53	60.988		1667	27.7833	0.463056	22.793	50.302	56.286	51.14
1668	27.8	0.463333	22.064	53.48	49.564	60.863		1668	27.8	0.463333	22.794	50.292	56.235	51.153
1669	27.8167	0.463611	22.057	53.489	49.604	60.852		1669	27.8167	0.463611	22.795	50.315	56.266	51.122
1670	27.8333	0.463889	22.054	53.508	49.609	60.584		1670	27.8333	0.463889	22.793	50.321	56.294	51.124
1671	27.85	0.464167	22.052	53.526	49.593	60.228		1671	27.85	0.464167	22.793	50.353	56.314	51.137
1672	27.8667	0.464444	22.053	53.605	49.581	59.602		1672	27.8667	0.464444	22.792	50.334	56.336	51.127
1673	27.8833	0.464722	22.053	53.631	49.565	58.984		1673	27.8833	0.464722	22.795	50.329	56.317	51.204
1674	27.9	0.465	22.053	53.611	49.563	58.486		1674	27.9	0.465	22.799	50.353	56.332	51.177
1675	27.9167	0.465278	22.055	53.66	49.596	58.071		1675	27.9167	0.465278	22.8	50.374	56.295	51.181
1676	27.9333	0.465556	22.058	53.601	49.521	57.743		1676	27.9333	0.465556	22.801	50.369	56.301	51.198
1677	27.95	0.465833	22.063	53.62	49.548	57.471		1677	27.95	0.465833	22.803	50.363	56.332	51.221
1678	27.9667	0.466111	22.066	53.679	49.55	57.211		1678	27.9667	0.466111	22.805	50.404	56.329	51.167
1679	27.9833	0.466389	22.067	53.629	49.521	57.045		1679	27.9833	0.466389	22.809	50.396	56.31	51.212
1680	28	0.466667	22.065	53.674	49.524	56.828		1680	28	0.466667	22.811	50.404	56.337	51.217
1681	28.0167	0.466944	22.064	53.663	49.461	56.615		1681	28.0167	0.466944	22.813	50.409	56.339	51.199
1682	28.0333	0.467222	22.059	53.653	49.479	56.491		1682	28.0333	0.467222	22.814	50.405	56.351	51.245
1683	28.05	0.4675	22.055	53.673	49.459	56.337		1683	28.05	0.4675	22.816	50.448	56.337	51.254
1684	28.0667	0.467778	22.049	53.649	49.418	56.202		1684	28.0667	0.467778	22.817	50.439	56.336	51.223
1685	28.0833	0.468056	22.045	53.712	49.356	56.066		1685	28.0833	0.468056	22.816	50.448	56.384	51.226
1686	28.1	0.468333	22.04	53.718	49.337	55.902		1686	28.1	0.468333	22.818	50.458	56.352	51.239
1687	28.1167	0.468611	22.037	53.702	49.295	55.779		1687	28.1167	0.468611	22.818	50.455	56.387	51.27
1688	28.1333	0.468889	22.034	53.724	49.234	55.649		1688	28.1333	0.468889	22.822	50.453	56.36	51.244
1689	28.15	0.469167	22.035	53.72	49.179	55.522		1689	28.15	0.469167	22.824	50.462	56.338	51.299
1690	28.1667	0.469444	22.034	53.745	49.1	55.397		1690	28.1667	0.469444	22.821	50.488	56.373	51.258
1691	28.1833	0.469722	22.032	53.701	49.082	55.281		1691	28.1833	0.469722	22.816	50.462	56.355	51.291
1692	28.2	0.47	22.03	53.743	48.996	55.162		1692	28.2	0.47	22.812	50.51	56.378	51.272
1693	28.2167	0.470278	22.029	53.698	48.907	55.062		1693	28.2167	0.470278	22.807	50.472	56.364	51.272
1694	28.2333	0.470556	22.032	53.731	48.848	54.953		1694	28.2333	0.470556	22.801	50.512	56.356	51.287
1695	28.25	0.470833	22.028	53.722	48.818	54.882		1695	28.25	0.470833	22.793	50.533	56.358	51.293
1696	28.2667	0.471111	22.027	53.713	48.74	54.761		1696	28.2667	0.471111	22.781	50.505	56.386	51.309
1697	28.2833	0.471389	22.027	53.726	48.662	54.715		1697	28.2833	0.471389	22.772	50.513	56.334	51.327
1698	28.3	0.471667	22.026	53.69	48.612	54.583		1698	28.3	0.471667	22.76	50.569	56.36	51.328
1699	28.3167	0.471944	22.025	53.706	48.534	54.534		1699	28.3167	0.471944	22.75	50.543	56.367	51.363
1700	28.3333	0.472222	22.021	53.707	48.491	54.391		1700	28.3333	0.472222	22.739	50.583	56.349	51.358
1701	28.35	0.4725	22.019	53.691	48.431	54.332		1701	28.35	0.4725	22.731	50.59	56.353	51.347
1702	28.3667	0.472778	22.015	53.692	48.341	54.243		1702	28.3667	0.472778	22.721	50.614	56.336	51.348
1703	28.3833	0.473056	22.015	53.685	48.274	54.133		1703	28.3833	0.473056	22.715	50.603	56.309	51.348
1704	28.4	0.473333	22.012	53.735	48.171	54.067		1704	28.4	0.473333	22.707	50.634	56.317	51.37
1705	28.4167	0.473611	22.011	53.653	48.113	53.966		1705	28.4167	0.473611	22.706	50.616	56.288	51.394
1706	28.4333	0.473889	22.008	53.648	48.038	53.868		1706	28.4333	0.473889	22.706	50.628	56.251	51.376
1707	28.45	0.474167	22.005	53.619	47.96	53.796		1707	28.45	0.474167	22.706	50.64	56.298	51.438
1708	28.4667	0.474444	22.004	53.595	47.872	53.703		1708	28.4667	0.474444	22.703	50.687	56.276	51.405
1709	28.4833	0.474722	22	53.588	47.836	53.646		1709	28.4833	0.474722	22.699	50.666	56.231	51.409
1710	28.5	0.475	21.997	53.551	47.721	53.547		1710	28.5	0.475	22.699	50.661	56.249	51.414
1711	28.5167	0.475278	21.997	53.533	47.632	53.493		1711	28.5167	0.475278	22.701	50.723	56.2	51.424
1712	28.5333	0.475556	21.993	53.528	47.555	53.364		1712	28.5333	0.475556	22.7	50.707	56.19	51.446
1713	28.55	0.475833	21.993	53.405	47.442	53.335		1713	28.55	0.475833	22.7	50.742	56.181	51.33
1714	28.5667	0.476111	21.991	53.308	47.353	53.252		1714	28.5667	0.476111	22.701	50.753	56.111	51.378
1715	28.5833	0.476389	21.99	53.237	47.285	53.166		1715	28.5833	0.476389	22.702	50.798	56.087	51.382
1716	28.6	0.476667	21.989	53.222	47.199	53.086		1716	28.6	0.476667	22.705	50.829	56.02	51.468
1717	28.6167	0.476944	21.986	53.239	47.056	53.021		1717	28.6167	0.476944	22.708	50.816	56.006	51.537
1718	28.6333	0.477222	21.984	53.224	46.963	52.944		1718	28.6333	0.477222	22.713	50.87	55.962	51.604
1719	28.65	0.4775	21.983	53.232	46.874	52.877		1719	28.65	0.4775	22.722	50.897	55.905	51.651
1720	28.6667	0.477778	21.981	53.284	46.765	52.824		1720	28.6667	0.477778	22.73	50.936	55.894	51.734
1721	28.6833	0.478056	21.98	53.246	46.668	52.747		1721	28.6833	0.478056	22.737	50.932	55.83	51.772
1722	28.7	0.478333	21.977	53.283	46.573	52.691		1722	28.7	0.478333	22.739	50.957	55.774	51.827
1723	28.7167	0.478611	21.977	53.289	46.477	52.581		1723	28.7167	0.478611	22.737	51.042	55.707	51.897
1724	28.7333	0.478889	21.975	53.312	46.363	52.522		1724	28.7333	0.478889	22.736	51.083	55.695	51.939
1725	28.75	0.479167	21.978	53.284	46.26	52.507		1725	28.75	0.479167	22.733	51.1	55.595	52.002
1726	28.7667	0.479444	21.977	53.296	46.163	52.455		1726	28.7667	0.479444	22.731	51.139	55.606	52.038
1727	28.7833	0.479722	21.978	53.289	46.095	52.422		1727	28.7833	0.479722	22.732	51.157	55.534	52.088
1728	28.8	0.48	21.977	53.332	45.974	52.313		1728	28.8	0.48	22.733	51.203	55.509	52.073
1729	28.8167	0.480278	21.976	53.245	45.901	52.279		1729	28.8167	0.480278	22.735	51.259	55.38	52.116
1730	28.8333	0.480556	21.976	53.266	45.809	52.228		1730	28.8333	0.480556	22.735	51.257	55.277	52.182
1731	28.85	0.480833	21.975	53.244	45.787	52.17		1731	28.85	0.480833	22.736	51.261	55.026	52.201
1732	28.8667	0.481111	21.974	53.288	45.666	52.135		1732	28.8667	0.481111	22.736	51.292	54.928	52.249
1733	28.8833	0.481389	21.976	53.283	45.587	52.083		1733	28.8833	0.481389	22.736	51.31	54.842	52.267
1734	28.9	0.481667	21.976	53.26	45.54	51.971		1734	28.9	0.481667	22.737	51.263	54.737	52.292
1735	28.9167	0.481944	21.978	53.244	45.468	51.915		1735	28.9167	0.481944	22.737	51.307	54.673	52.287
1736	28.9333	0.482222	21.979	53.259	45.385	51.86		1736	28.9333	0.482222	22.736	51.364	54.674	52.354
1737	28.95	0.4825	21.978	53.233	45.301	51.855		1737	28.95	0.4825	22.739	51.357	54.586	52.378
1738	28.9667	0.482778	21.978	53.199	45.253	51.802		1738	28.9667	0.482778	22.74	51.312	54.514	52.384
1739	28.9833	0.483056	21.978	53.206	45.163	51.756		1739	28.9833	0.483056	22.744	51.339	54.437	52.432
1740	29	0.483333	21.977	53.201	45.096	51.703		1740	29	0.483333	22.745	51.346	54.262	52.442
1741	29.0167	0.483611	21.979	53.13	45.017	51.609		1741	29.0167	0.483611	22.747	51.363	53.99	52.441
1742	29.0333	0.483889	21.979	53.138	44.966	51.556		1742	29.0333	0.483889	22.747	51.353	53.858	52.471
1743	29.05	0.484167	21.98	53.099	44.832	51.503		1743	29.05	0.484167	22.749	51.412	53.716	52.481
1744	29.0667	0.484444	21.979	53.045	44.798	51.445		1744	29.0667	0.484444	22.751	51.448	53.643	52.508
1745	29.0833	0.484722	21.977	52.984	44.726	51.352		1745	29.0833	0.484722	22.751	51.462	53.572	52.653
1746	29.1	0.485	21.978	52.921	44.67	51.311		1746	29.1	0.485	22.747	51.481	53.527	52.802
1747	29.1167	0.485278	21.975	52.864	44.576	51.22		1747	29.1167	0.485278	22.744	51.548	53.411	52.916
1748	29.1333	0.485556	21.977	52.799	44.499	51.173		1748	29.1333	0.485556	22.741	51.587	53.306	53.013
1749	29.15	0.485833	21.975	52.689	44.459	51.076		1749	29.15	0.485833	22.743	51.601	53.133	53.103
1750	29.1667	0.486111	21.978	52.616	44.387	51.011		1750	29.1667	0.486111	22.744	51.647	52.954	53.183
1751	29.1833	0.486389	21.977	52.572	44.316	50.942		1751	29.1833	0.486389	22.749	51.61	52.654	53.243
1752	29.2	0.486667	21.977	52.498	44.259	50.894		1752	29.2	0.486667	22.751	51.665	52.423	53.272
1753	29.2167	0.486944	21.978	52.454	44.201	50.828		1753	29.2167	0.486944	22.757	51.675	52.172	53.317
1754	29.2333	0.487222	21.978	52.415	44.125	50.74		1754	29.2333	0.487222	22.759	51.739	51.942	53.359
1755	29.25	0.4875	21.981	52.325	44.097	50.673		1755	29.25	0.4875	22.766	51.73	51.708	53.429
1756	29.2667	0.487778	21.98	52.329	44.009	50.611		1756	29.2667	0.487778	22.771	51.759	51.485	53.451
1757	29.2833	0.488056	21.981	52.242	43.984	50.533		1757	29.2833	0.488056	22.774	51.775	51.25	53.477
1758	29.3	0.488333	21.98	52.171	43.843	50.51		1758	29.3	0.488333	22.774	51.76	51.064	53.488
1759	29.3167	0.488611	21.98	52.117	43.873	50.466		1759	29.3167	0.488611	22.765	51.775	50.844	53.547
1760	29.3333	0.488889	21.98	52.024	43.794	50.407		1760	29.3333	0.488889	22.745	51.828	50.677	53.568
1761	29.35	0.489167	21.981	51.976	43.767	50.358		1761	29.35	0.489167	22.719	51.842	50.56	53.605
1762	29.3667	0.489444	21.98	51.924	43.701	50.279		1762	29.3667	0.489444	22.688	51.845	50.363	53.666
1763	29.3833	0.489722	21.98	51.811	43.649	50.224		1763	29.3833	0.489722	22.662	51.863	50.155	53.665
1764	29.4	0.49	21.979	51.76	43.569	50.144		1764	29.4	0.49	22.639	51.912	49.926	53.719
1765	29.4167	0.490278	21.981	51.722	43.522	50.135		1765	29.4167	0.490278	22.625	51.897	49.763	53.737
1766	29.4333	0.490556	21.985	51.597	43.483	50.054		1766	29.4333	0.490556	22.613	51.918	49.552	53.754
1767	29.45	0.490833	21.986	51.508	43.419	49.994		1767	29.45	0.490833	22.61	51.945	49.441	53.836
1768	29.4667	0.491111	21.986	51.412	43.385	49.967		1768	29.4667	0.491111	22.606	51.899	49.265	53.846
1769	29.4833	0.491389	21.986	51.252	43.331	49.902		1769	29.4833	0.491389	22.604	51.928	49.118	53.859
1770	29.5	0.491667	21.986	51.106	43.275	49.827		1770	29.5	0.491667	22.6	51.933	49.032	53.878
1771	29.5167	0.491944	21.987	50.942	43.232	49.804		1771	29.5167	0.491944	22.598	51.925	48.952	53.91
1772	29.5333	0.492222	21.987	50.795	43.209	49.731		1772	29.5333	0.492222	22.597	51.939	48.895	53.901
1773	29.55	0.4925	21.986	50.703	43.158	49.663		1773	29.55	0.4925	22.595	51.922	48.847	53.92
1774	29.5667	0.492778	21.986	50.571	43.115	49.644		1774	29.5667	0.492778	22.594	51.804	48.801	53.951
1775	29.5833	0.493056	21.987	50.447	43.072	49.59		1775	29.5833	0.493056	22.589	51.802	48.728	53.991
1776	29.6	0.493333	21.988	50.308	43.017	49.538		1776	29.6	0.493333	22.59	51.797	48.689	53.974
1777	29.6167	0.493611	21.988	50.223	42.959	49.482		1777	29.6167	0.493611	22.591	51.891	48.642	54.001
1778	29.6333	0.493889	21.987	50.069	42.925	49.435		1778	29.6333	0.493889	22.593	51.955	48.527	53.874
1779	29.65	0.494167	21.987	49.887	42.889	49.376		1779	29.65	0.494167	22.592	52.001	48.444	53.975
1780	29.6667	0.494444	21.989	49.689	42.802	49.36		1780	29.6667	0.494444	22.594	52.033	48.335	54.098
1781	29.6833	0.494722	21.988	49.52	42.723	49.303		1781	29.6833	0.494722	22.599	52.068	48.221	54.26
1782	29.7	0.495	21.988	49.3	42.714	49.247		1782	29.7	0.495	22.61	52.092	48.121	54.308
1783	29.7167	0.495278	21.987	49.082	42.635	49.213		1783	29.7167	0.495278	22.623	52.112	48.038	54.341
1784	29.7333	0.495556	21.986	48.856	42.55	49.142		1784	29.7333	0.495556	22.635	52.099	47.951	54.43
1785	29.75	0.495833	21.987	48.601	42.526	49.092		1785	29.75	0.495833	22.649	52.103	47.901	54.425
1786	29.7667	0.496111	21.989	48.357	42.445	49.061		1786	29.7667	0.496111	22.66	52.102	47.808	54.5
1787	29.7833	0.496389	21.99	48.075	42.377	49.007		1787	29.7833	0.496389	22.673	52.071	47.792	54.504
1788	29.8	0.496667	21.991	47.803	42.348	48.96		1788	29.8	0.496667	22.68	52.071	47.702	54.498
1789	29.8167	0.496944	21.991	47.519	42.262	48.884		1789	29.8167	0.496944	22.684	52.063	47.688	54.511
1790	29.8333	0.497222	21.991	47.231	42.205	48.85		1790	29.8333	0.497222	22.688	52.043	47.625	54.445
1791	29.85	0.4975	21.991	46.999	42.13	48.78		1791	29.85	0.4975	22.688	52.08	47.598	54.481
1792	29.8667	0.497778	21.991	46.67	42.039	48.768		1792	29.8667	0.497778	22.69	52.021	47.544	54.478
1793	29.8833	0.498056	21.99	46.368	42.004	48.691		1793	29.8833	0.498056	22.69	52.034	47.47	54.517
1794	29.9	0.498333	21.991	46.011	41.917	48.665		1794	29.9	0.498333	22.691	52.009	47.359	54.474
1795	29.9167	0.498611	21.991	45.202	41.867	48.597		1795	29.9167	0.498611	22.69	52.003	47.29	54.507
1796	29.9333	0.498889	21.992	44.272	41.802	48.547		1796	29.9333	0.498889	22.69	51.992	47.238	54.448
1797	29.95	0.499167	21.991	43.625	41.743	48.476		1797	29.95	0.499167	22.694	51.964	47.154	54.428
1798	29.9667	0.499444	21.995	43.059	41.659	48.445		1798	29.9667	0.499444	22.701	51.949	47.108	54.406
1799	29.9833	0.499722	21.995	42.714	41.627	48.428		1799	29.9833	0.499722	22.708	51.929	47.091	54.348
1800	30	0.5	21.997	42.617	41.551	48.382		1800	30	0.5	22.705	51.951	47.11	54.326
1801	30.0167	0.500278	21.998	42.692	41.529	48.326		1801	30.0167	0.500278	22.691	51.933	47.152	54.313
1802	30.0333	0.500556	21.998	42.66	41.443	48.262		1802	30.0333	0.500556	22.664	51.937	47.226	54.284
1803	30.05	0.500833	22	42.738	41.389	48.229		1803	30.05	0.500833	22.636	51.944	47.308	54.282
1804	30.0667	0.501111	22.001	42.666	41.371	48.188		1804	30.0667	0.501111	22.61	51.935	47.38	54.173
1805	30.0833	0.501389	22.002	42.656	41.577	48.183		1805	30.0833	0.501389	22.593	51.956	47.375	54.154
1806	30.1	0.501667	22.002	42.597	42.18	48.111		1806	30.1	0.501667	22.581	51.939	47.413	54.099
1807	30.1167	0.501944	22.004	42.542	42.846	48.109		1807	30.1167	0.501944	22.575	51.961	47.525	54.006
1808	30.1333	0.502222	22.006	42.489	43.478	48.038		1808	30.1333	0.502222	22.57	51.938	47.48	53.947
1809	30.15	0.5025	22.006	42.477	43.95	48.02		1809	30.15	0.5025	22.567	51.933	47.535	53.842
1810	30.1667	0.502778	22.006	42.466	44.462	47.976		1810	30.1667	0.502778	22.567	51.941	47.499	53.772
1811	30.1833	0.503056	22.006	42.406	44.837	47.953		1811	30.1833	0.503056	22.568	51.939	47.569	53.735
1812	30.2	0.503333	22.007	42.33	44.912	47.909		1812	30.2	0.503333	22.568	51.907	47.511	53.621
1813	30.2167	0.503611	22.011	42.3	45.026	47.896		1813	30.2167	0.503611	22.567	51.931	47.481	53.51
1814	30.2333	0.503889	22.013	42.231	45.185	47.79		1814	30.2333	0.503889	22.567	51.963	47.411	53.427
1815	30.25	0.504167	22.014	42.2	45.32	47.693		1815	30.25	0.504167	22.57	51.92	47.317	53.317
1816	30.2667	0.504444	22.01	42.16	45.455	47.998		1816	30.2667	0.504444	22.569	51.926	47.242	53.208
1817	30.2833	0.504722	22.006	42.12	45.615	48.273		1817	30.2833	0.504722	22.573	51.902	47.214	53.131
1818	30.3	0.505	22.002	42.093	45.728	48.85		1818	30.3	0.505	22.573	51.906	47.161	53.024
1819	30.3167	0.505278	21.998	42.04	45.847	49.28		1819	30.3167	0.505278	22.573	51.937	47.108	52.93
1820	30.3333	0.505556	21.996	42.012	45.958	49.493		1820	30.3333	0.505556	22.574	51.94	47.075	52.851
1821	30.35	0.505833	21.996	41.956	46.02	49.699		1821	30.35	0.505833	22.574	51.91	47.009	52.717
1822	30.3667	0.506111	21.99	41.938	46.127	49.925		1822	30.3667	0.506111	22.574	51.952	47.001	52.593
1823	30.3833	0.506389	21.99	41.91	46.214	50.207		1823	30.3833	0.506389	22.575	51.939	46.95	52.483
1824	30.4	0.506667	21.987	41.905	46.282	50.386		1824	30.4	0.506667	22.576	51.941	46.924	52.372
1825	30.4167	0.506944	21.989	41.852	46.338	50.509		1825	30.4167	0.506944	22.577	51.925	46.913	52.244
1826	30.4333	0.507222	21.987	41.776	46.38	50.595		1826	30.4333	0.507222	22.576	51.956	46.881	52.148
1827	30.45	0.5075	21.985	41.763	46.426	50.69		1827	30.45	0.5075	22.574	51.96	46.896	52.013
1828	30.4667	0.507778	21.985	41.692	46.489	50.746		1828	30.4667	0.507778	22.57	51.958	46.859	51.924
1829	30.4833	0.508056	21.986	41.679	46.533	50.792		1829	30.4833	0.508056	22.567	51.994	46.884	51.805
1830	30.5	0.508333	21.991	41.621	46.566	50.826		1830	30.5	0.508333	22.564	51.984	46.879	51.71
1831	30.5167	0.508611	21.995	41.596	46.651	50.837		1831	30.5167	0.508611	22.56	51.981	46.908	51.574
1832	30.5333	0.508889	21.996	41.577	46.678	50.885		1832	30.5333	0.508889	22.554	51.997	46.985	51.478
1833	30.55	0.509167	21.998	41.504	46.709	50.905		1833	30.55	0.509167	22.55	52.026	46.995	51.326
1834	30.5667	0.509444	22.001	41.454	46.739	50.914		1834	30.5667	0.509444	22.548	52.044	47.07	50.921
1835	30.5833	0.509722	22.002	41.382	46.76	50.911		1835	30.5833	0.509722	22.545	52.051	47.038	49.994
1836	30.6	0.51	22.005	41.308	46.821	50.92		1836	30.6	0.51	22.545	52.064	47.085	49.441
1837	30.6167	0.510278	22.006	41.259	46.85	50.942		1837	30.6167	0.510278	22.544	52.078	47.099	49.036
1838	30.6333	0.510556	22.009	41.206	46.85	50.968		1838	30.6333	0.510556	22.544	52.109	47.104	48.75
1839	30.65	0.510833	22.011	41.143	46.901	51.01		1839	30.65	0.510833	22.549	51.971	47.118	48.563
1840	30.6667	0.511111	22.012	41.1	46.914	50.995		1840	30.6667	0.511111	22.553	52.03	47.111	48.409
1841	30.6833	0.511389	22.014	41.027	46.929	51.039		1841	30.6833	0.511389	22.563	52.188	47.119	48.27
1842	30.7	0.511667	22.014	40.976	46.936	51.081		1842	30.7	0.511667	22.57	52.267	47.144	48.185
1843	30.7167	0.511944	22.015	40.928	46.998	51.078		1843	30.7167	0.511944	22.58	52.335	47.145	48.059
1844	30.7333	0.512222	22.015	40.841	46.929	51.088		1844	30.7333	0.512222	22.586	52.434	47.182	47.99
1845	30.75	0.5125	22.016	40.77	46.875	51.143		1845	30.75	0.5125	22.593	52.437	47.144	47.9
1846	30.7667	0.512778	22.017	40.696	46.757	51.115		1846	30.7667	0.512778	22.596	52.491	47.21	47.825
1847	30.7833	0.513056	22.018	40.601	46.707	51.163		1847	30.7833	0.513056	22.601	52.521	47.203	47.766
1848	30.8	0.513333	22.019	40.526	46.641	51.165		1848	30.8	0.513333	22.607	52.546	47.207	47.697
1849	30.8167	0.513611	22.02	40.437	46.573	51.22		1849	30.8167	0.513611	22.611	52.556	47.219	47.643
1850	30.8333	0.513889	22.021	40.363	46.54	51.214		1850	30.8333	0.513889	22.62	52.57	47.216	47.583
1851	30.85	0.514167	22.021	40.292	46.461	51.256		1851	30.85	0.514167	22.622	52.598	47.224	47.544
1852	30.8667	0.514444	22.023	40.21	46.398	51.272		1852	30.8667	0.514444	22.618	52.611	47.239	47.495
1853	30.8833	0.514722	22.023	40.138	46.362	51.277		1853	30.8833	0.514722	22.601	52.642	47.24	47.455
1854	30.9	0.515	22.025	40.048	46.299	51.299		1854	30.9	0.515	22.581	52.64	47.253	47.425
1855	30.9167	0.515278	22.026	39.958	46.251	51.307		1855	30.9167	0.515278	22.566	52.618	47.31	47.284
1856	30.9333	0.515556	22.024	39.847	46.187	51.295		1856	30.9333	0.515556	22.555	52.594	47.3	47.319
1857	30.95	0.515833	22.024	39.797	46.161	51.289		1857	30.95	0.515833	22.55	52.607	47.301	47.265
1858	30.9667	0.516111	22.021	39.729	46.111	51.272		1858	30.9667	0.516111	22.543	52.58	47.339	47.223
1859	30.9833	0.516389	22.021	39.652	46.086	51.242		1859	30.9833	0.516389	22.538	52.38	47.313	47.169
1860	31	0.516667	22.02	39.55	46.046	51.235		1860	31	0.516667	22.532	52.146	47.31	47.142
1861	31.0167	0.516944	22.02	39.496	46.011	51.181		1861	31.0167	0.516944	22.527	51.944	47.334	47.113
1862	31.0333	0.517222	22.021	39.436	45.998	51.133		1862	31.0333	0.517222	22.524	51.839	47.358	47.059
1863	31.05	0.5175	22.022	39.345	45.946	51.062		1863	31.05	0.5175	22.525	51.751	47.338	47.009
1864	31.0667	0.517778	22.021	39.311	45.916	50.979		1864	31.0667	0.517778	22.526	51.625	47.363	46.959
1865	31.0833	0.518056	22.018	39.195	45.903	50.915		1865	31.0833	0.518056	22.526	51.577	47.351	46.916
1866	31.1	0.518333	22.018	39.147	45.827	50.796		1866	31.1	0.518333	22.525	51.477	47.378	46.838
1867	31.1167	0.518611	22.017	39.1	45.838	50.692		1867	31.1167	0.518611	22.523	51.411	47.4	46.804
1868	31.1333	0.518889	22.015	39.047	45.785	50.614		1868	31.1333	0.518889	22.522	51.332	47.409	46.757
1869	31.15	0.519167	22.012	38.958	45.779	50.456		1869	31.15	0.519167	22.52	51.267	47.424	46.749
1870	31.1667	0.519444	22.011	38.892	45.751	50.384		1870	31.1667	0.519444	22.517	51.193	47.41	46.692
1871	31.1833	0.519722	22.01	38.833	45.691	50.237		1871	31.1833	0.519722	22.515	51.147	47.387	46.662
1872	31.2	0.52	22.007	38.754	45.66	50.172		1872	31.2	0.52	22.515	51.063	47.461	46.611
1873	31.2167	0.520278	22.005	38.687	45.672	50.062		1873	31.2167	0.520278	22.515	50.989	47.421	46.572
1874	31.2333	0.520556	22.004	38.655	45.65	49.922		1874	31.2333	0.520556	22.512	50.962	47.47	46.544
1875	31.25	0.520833	22.006	38.597	45.671	49.858		1875	31.25	0.520833	22.511	50.906	47.428	46.49
1876	31.2667	0.521111	22.004	38.531	45.631	49.732		1876	31.2667	0.521111	22.509	50.837	47.417	46.493
1877	31.2833	0.521389	22.004	38.475	45.593	49.626		1877	31.2833	0.521389	22.512	50.8	47.477	46.453
1878	31.3	0.521667	22.002	38.426	45.571	49.527		1878	31.3	0.521667	22.512	50.792	47.453	46.393
1879	31.3167	0.521944	21.999	38.38	45.561	49.424		1879	31.3167	0.521944	22.513	50.734	47.471	46.363
1880	31.3333	0.522222	21.995	38.343	45.544	49.305		1880	31.3333	0.522222	22.515	50.678	47.458	46.365
1881	31.35	0.5225	21.996	38.277	45.499	49.237		1881	31.35	0.5225	22.517	50.659	47.498	46.313
1882	31.3667	0.522778	21.994	38.232	45.459	49.124		1882	31.3667	0.522778	22.52	50.598	47.503	46.267
1883	31.3833	0.523056	21.996	38.213	45.448	49.07		1883	31.3833	0.523056	22.522	50.584	47.506	46.209
1884	31.4	0.523333	21.994	38.155	45.406	48.964		1884	31.4	0.523333	22.525	50.538	47.478	46.173
1885	31.4167	0.523611	21.99	38.094	45.377	48.846		1885	31.4167	0.523611	22.528	50.533	47.511	46.112
1886	31.4333	0.523889	21.989	38.057	45.322	48.728		1886	31.4333	0.523889	22.527	50.471	47.518	46.05
1887	31.45	0.524167	21.985	37.988	45.282	48.669		1887	31.45	0.524167	22.523	50.473	47.53	46.031
1888	31.4667	0.524444	21.985	37.958	45.254	48.581		1888	31.4667	0.524444	22.523	50.404	47.504	45.999
1889	31.4833	0.524722	21.985	37.903	45.246	48.49		1889	31.4833	0.524722	22.517	50.337	47.549	45.951
1890	31.5	0.525	21.985	37.858	45.255	48.37		1890	31.5	0.525	22.518	50.287	47.552	45.924
1891	31.5167	0.525278	21.984	37.809	45.228	48.322		1891	31.5167	0.525278	22.515	50.27	47.527	45.845
1892	31.5333	0.525556	21.985	37.727	45.239	48.239		1892	31.5333	0.525556	22.517	50.17	47.562	45.807
1893	31.55	0.525833	21.983	37.699	45.262	48.123		1893	31.55	0.525833	22.519	50.165	47.581	45.738
1894	31.5667	0.526111	21.98	37.637	45.278	48.038		1894	31.5667	0.526111	22.521	50.088	47.593	45.64
1895	31.5833	0.526389	21.978	37.608	45.316	47.957		1895	31.5833	0.526389	22.523	50.039	47.595	45.617
1896	31.6	0.526667	21.976	37.543	45.35	47.907		1896	31.6	0.526667	22.523	50.012	47.602	45.558
1897	31.6167	0.526944	21.976	37.462	45.393	47.793		1897	31.6167	0.526944	22.525	49.949	47.616	45.528
1898	31.6333	0.527222	21.975	37.445	45.395	47.714		1898	31.6333	0.527222	22.526	49.871	47.601	45.427
1899	31.65	0.5275	21.972	37.366	45.409	47.621		1899	31.65	0.5275	22.529	49.807	47.605	45.393
1900	31.6667	0.527778	21.971	37.322	45.387	47.542		1900	31.6667	0.527778	22.532	49.69	47.62	45.353
1901	31.6833	0.528056	21.97	37.258	45.322	47.5		1901	31.6833	0.528056	22.537	49.544	47.638	45.31
1902	31.7	0.528333	21.972	37.225	45.353	47.409		1902	31.7	0.528333	22.543	49.476	47.633	45.239
1903	31.7167	0.528611	21.97	37.188	45.353	47.354		1903	31.7167	0.528611	22.545	49.353	47.623	45.159
1904	31.7333	0.528889	21.972	37.142	45.339	47.28		1904	31.7333	0.528889	22.542	49.174	47.653	45.12
1905	31.75	0.529167	21.971	37.084	45.338	47.104		1905	31.75	0.529167	22.534	49.082	47.672	45.071
1906	31.7667	0.529444	21.971	37.046	45.434	47.098		1906	31.7667	0.529444	22.524	48.898	47.662	45.007
1907	31.7833	0.529722	21.97	36.978	45.521	46.932		1907	31.7833	0.529722	22.516	48.788	47.674	44.97
1908	31.8	0.53	21.968	36.91	45.587	46.758		1908	31.8	0.53	22.511	48.636	47.728	44.873
1909	31.8167	0.530278	21.965	36.834	45.644	46.619		1909	31.8167	0.530278	22.506	48.517	47.779	44.824
1910	31.8333	0.530556	21.961	36.782	45.627	46.512		1910	31.8333	0.530556	22.505	48.339	48.043	44.791
1911	31.85	0.530833	21.958	36.682	45.688	46.365		1911	31.85	0.530833	22.507	48.202	48.313	44.74
1912	31.8667	0.531111	21.959	36.608	45.688	46.299		1912	31.8667	0.531111	22.512	48.051	48.501	44.642
1913	31.8833	0.531389	21.957	36.544	45.744	46.205		1913	31.8833	0.531389	22.512	47.929	48.715	44.428
1914	31.9	0.531667	21.958	36.45	45.72	46.106		1914	31.9	0.531667	22.516	47.772	48.905	44.1
1915	31.9167	0.531944	21.956	36.396	45.684	46.07		1915	31.9167	0.531944	22.524	47.633	49.103	43.64
1916	31.9333	0.532222	21.957	36.299	45.707	45.973		1916	31.9333	0.532222	22.539	47.489	49.233	43.256
1917	31.95	0.5325	21.958	36.248	45.692	45.917		1917	31.95	0.5325	22.559	47.369	49.272	42.987
1918	31.9667	0.532778	21.96	36.183	45.685	45.869		1918	31.9667	0.532778	22.575	47.234	49.311	42.802
1919	31.9833	0.533056	21.962	36.098	45.661	45.822		1919	31.9833	0.533056	22.586	47.174	49.342	42.648
1920	32	0.533333	21.962	36.011	45.625	45.79		1920	32	0.533333	22.586	46.74	49.409	42.53
1921	32.0167	0.533611	21.96	35.933	45.644	45.704		1921	32.0167	0.533611	22.584	46.276	49.409	42.474
1922	32.0333	0.533889	21.957	35.883	45.609	45.665		1922	32.0333	0.533889	22.583	45.996	49.349	42.372
1923	32.05	0.534167	21.955	35.805	45.627	45.626		1923	32.05	0.534167	22.583	45.807	49.263	42.321
1924	32.0667	0.534444	21.954	35.714	45.657	45.572		1924	32.0667	0.534444	22.584	45.747	49.213	42.245
1925	32.0833	0.534722	21.952	35.651	45.632	45.52		1925	32.0833	0.534722	22.584	45.691	49.164	42.194
1926	32.1	0.535	21.95	35.566	45.662	45.478		1926	32.1	0.535	22.584	45.631	49.151	42.203
1927	32.1167	0.535278	21.949	35.506	45.704	45.41		1927	32.1167	0.535278	22.581	45.589	49.135	42.151
1928	32.1333	0.535556	21.947	35.435	45.714	45.373		1928	32.1333	0.535556	22.579	45.555	49.144	42.11
1929	32.15	0.535833	21.945	35.355	45.688	45.344		1929	32.15	0.535833	22.573	45.536	49.099	42.082
1930	32.1667	0.536111	21.942	35.288	45.732	45.273		1930	32.1667	0.536111	22.568	45.477	49.093	42.083
1931	32.1833	0.536389	21.94	35.238	45.67	45.211		1931	32.1833	0.536389	22.56	45.46	49.085	42.022
1932	32.2	0.536667	21.939	35.176	45.69	45.134		1932	32.2	0.536667	22.55	45.394	49.061	42
1933	32.2167	0.536944	21.94	35.113	45.671	45.136		1933	32.2167	0.536944	22.537	45.408	49.083	41.974
1934	32.2333	0.537222	21.939	35.031	45.661	45.093		1934	32.2333	0.537222	22.522	45.399	49.045	41.938
1935	32.25	0.5375	21.937	34.986	45.669	45.041		1935	32.25	0.5375	22.505	45.4	48.978	41.935
1936	32.2667	0.537778	21.936	34.943	45.611	44.982		1936	32.2667	0.537778	22.49	45.366	48.994	41.942
1937	32.2833	0.538056	21.933	34.91	45.616	44.953		1937	32.2833	0.538056	22.473	45.385	48.981	41.914
1938	32.3	0.538333	21.935	34.875	45.565	44.925		1938	32.3	0.538333	22.461	45.381	48.94	41.893
1939	32.3167	0.538611	21.933	34.806	45.471	44.885		1939	32.3167	0.538611	22.452	45.373	48.939	41.845
1940	32.3333	0.538889	21.935	34.737	45.395	44.847		1940	32.3333	0.538889	22.444	45.313	48.881	41.823
1941	32.35	0.539167	21.933	34.728	45.344	44.843		1941	32.35	0.539167	22.442	45.325	48.842	41.806
1942	32.3667	0.539444	21.936	34.665	45.255	44.783		1942	32.3667	0.539444	22.439	45.322	48.814	41.775
1943	32.3833	0.539722	21.935	34.637	45.201	44.777		1943	32.3833	0.539722	22.437	45.285	48.774	41.758
1944	32.4	0.54	21.936	34.604	45.095	44.752		1944	32.4	0.54	22.436	45.3	48.71	41.772
1945	32.4167	0.540278	21.936	34.609	44.972	44.709		1945	32.4167	0.540278	22.434	45.27	48.684	41.735
1946	32.4333	0.540556	21.937	34.557	44.886	44.689		1946	32.4333	0.540556	22.433	45.25	48.69	41.696
1947	32.45	0.540833	21.936	34.53	44.779	44.685		1947	32.45	0.540833	22.433	45.247	48.613	41.704
1948	32.4667	0.541111	21.936	34.522	44.691	44.62		1948	32.4667	0.541111	22.432	45.247	48.542	41.634
1949	32.4833	0.541389	21.936	34.502	44.56	44.622		1949	32.4833	0.541389	22.432	45.22	48.639	41.634
1950	32.5	0.541667	21.935	34.442	44.366	44.574		1950	32.5	0.541667	22.433	45.18	48.75	41.622
1951	32.5167	0.541944	21.933	34.468	44.316	44.549		1951	32.5167	0.541944	22.432	45.162	48.99	41.597
1952	32.5333	0.542222	21.933	34.426	44.134	44.497		1952	32.5333	0.542222	22.43	45.182	49.033	41.574
1953	32.55	0.5425	21.932	34.411	44.035	44.446		1953	32.55	0.5425	22.429	45.151	49.151	41.544
1954	32.5667	0.542778	21.931	34.385	43.843	44.409		1954	32.5667	0.542778	22.429	45.112	49.171	41.544
1955	32.5833	0.543056	21.929	34.409	43.671	44.388		1955	32.5833	0.543056	22.426	45.105	49.259	41.515
1956	32.6	0.543333	21.925	34.359	43.535	44.377		1956	32.6	0.543333	22.428	45.097	49.32	41.484
1957	32.6167	0.543611	21.923	34.363	43.379	44.328		1957	32.6167	0.543611	22.428	45.079	49.356	41.488
1958	32.6333	0.543889	21.922	34.34	43.244	44.345		1958	32.6333	0.543889	22.427	45.077	49.429	41.44
1959	32.65	0.544167	21.92	34.353	43.092	44.282		1959	32.65	0.544167	22.426	45.066	49.425	41.402
1960	32.6667	0.544444	21.918	34.341	42.934	44.258		1960	32.6667	0.544444	22.422	45.052	49.505	41.419
1961	32.6833	0.544722	21.916	34.38	42.772	44.254		1961	32.6833	0.544722	22.42	45.049	49.504	41.388
1962	32.7	0.545	21.914	34.362	42.666	44.211		1962	32.7	0.545	22.416	45.008	49.584	41.365
1963	32.7167	0.545278	21.912	34.39	42.548	44.179		1963	32.7167	0.545278	22.413	44.983	49.61	41.35
1964	32.7333	0.545556	21.91	34.389	42.404	44.168		1964	32.7333	0.545556	22.409	44.98	49.655	41.316
1965	32.75	0.545833	21.908	34.413	42.296	44.141		1965	32.75	0.545833	22.409	44.949	49.723	41.29
1966	32.7667	0.546111	21.907	34.415	42.196	44.113		1966	32.7667	0.546111	22.408	44.947	49.765	41.278
1967	32.7833	0.546389	21.906	34.401	42.087	44.053		1967	32.7833	0.546389	22.408	44.955	49.775	41.245
1968	32.8	0.546667	21.907	34.405	41.999	44.054		1968	32.8	0.546667	22.405	44.933	49.881	41.232
1969	32.8167	0.546944	21.905	34.43	41.919	43.998		1969	32.8167	0.546944	22.403	44.924	49.926	41.21
1970	32.8333	0.547222	21.903	34.433	41.822	43.958		1970	32.8333	0.547222	22.402	44.894	49.914	41.221
1971	32.85	0.5475	21.901	34.452	41.734	43.91		1971	32.85	0.5475	22.403	44.889	49.946	41.183
1972	32.8667	0.547778	21.9	34.474	41.683	43.923		1972	32.8667	0.547778	22.402	44.861	49.908	41.152
1973	32.8833	0.548056	21.901	34.476	41.59	43.856		1973	32.8833	0.548056	22.403	44.828	49.82	41.132
1974	32.9	0.548333	21.9	34.524	41.514	43.797		1974	32.9	0.548333	22.403	44.788	49.795	41.088
1975	32.9167	0.548611	21.9	34.539	41.461	43.803		1975	32.9167	0.548611	22.403	44.75	49.676	41.095
1976	32.9333	0.548889	21.898	34.56	41.376	43.765		1976	32.9333	0.548889	22.401	44.745	49.625	41.086
1977	32.95	0.549167	21.898	34.57	41.306	43.761		1977	32.95	0.549167	22.398	44.739	49.594	41.045
1978	32.9667	0.549444	21.897	34.592	41.218	43.734		1978	32.9667	0.549444	22.392	44.738	49.666	41.039
1979	32.9833	0.549722	21.899	34.605	41.163	43.682		1979	32.9833	0.549722	22.388	44.717	49.625	41.007
1980	33	0.55	21.901	34.622	41.086	43.644		1980	33	0.55	22.383	44.686	49.617	41.005
1981	33.0167	0.550278	21.903	34.642	41.055	43.636		1981	33.0167	0.550278	22.381	44.647	49.597	41.002
1982	33.0333	0.550556	21.905	34.658	41.002	43.587		1982	33.0333	0.550556	22.38	44.661	49.635	40.969
1983	33.05	0.550833	21.907	34.673	40.931	43.534		1983	33.05	0.550833	22.378	44.61	49.617	40.941
1984	33.0667	0.551111	21.903	34.699	40.897	43.504		1984	33.0667	0.551111	22.378	44.695	49.624	40.917
1985	33.0833	0.551389	21.905	34.705	40.845	43.486		1985	33.0833	0.551389	22.377	44.75	49.641	40.921
1986	33.1	0.551667	21.904	34.742	40.783	43.484		1986	33.1	0.551667	22.377	44.741	49.643	40.89
1987	33.1167	0.551944	21.903	34.74	40.715	43.405		1987	33.1167	0.551944	22.377	44.832	49.664	40.865
1988	33.1333	0.552222	21.902	34.76	40.658	43.386		1988	33.1333	0.552222	22.377	44.872	49.657	40.873
1989	33.15	0.5525	21.901	34.779	40.589	43.356		1989	33.15	0.5525	22.376	44.906	49.669	40.853
1990	33.1667	0.552778	21.904	34.792	40.577	43.294		1990	33.1667	0.552778	22.377	44.968	49.662	40.841
1991	33.1833	0.553056	21.906	34.812	40.527	43.285		1991	33.1833	0.553056	22.376	45.051	49.627	40.839
1992	33.2	0.553333	21.907	34.828	40.438	43.238		1992	33.2	0.553333	22.378	45.084	49.589	40.827
1993	33.2167	0.553611	21.902	34.831	40.397	43.238		1993	33.2167	0.553611	22.379	45.112	49.546	40.777
1994	33.2333	0.553889	21.902	34.851	40.358	43.176		1994	33.2333	0.553889	22.383	45.142	49.434	40.803
1995	33.25	0.554167	21.9	34.861	40.264	43.147		1995	33.25	0.554167	22.388	45.22	49.334	40.756
1996	33.2667	0.554444	21.904	34.874	40.212	43.146		1996	33.2667	0.554444	22.393	45.248	49.281	40.744
[truncated: 2,828 more rows]

## Sheet: Temperature Responsiveness
High Temperature Responsiveness
Trial 1 - July 15, 2025					Trial 2 - July 16, 2025
# responsive (n=8 per group)					# responsive (n=4 per group)					TOTAL (no. responsive)
Temperature	Control	AOX inhibited	COX inhibited		Temperature	Control	AOX inhibited	COX inhibited		Temperature	Control	AOX inhibited	COX inhibited
23	8	8	8		23	4	4	4		23	12	12	12
25	8	8	8		25	4	3	3		25	12	11	11
27	8	6	8		27	4	3	2		27	12	9	10
29	8	4	8		29	4	0	2		29	12	4	10
31	8	3	7		31	4	2	3		31	12	5	10
33	6	2	3		33	4	0	0		33	10	2	3
35	6	2	3		35	4	2	1		35	10	4	4
37	6	3	1		37	4	1	2		37	10	4	3
39	6	2	1		39	4	1	1		39	10	3	2
										TOTAL (% responsive)
										Temperature	Control	AOX inhibited	COX inhibited
										23	100	100	100
										25	100	91.6667	91.6667
										27	100	75	83.3333
										29	100	33.3333	83.3333
										31	100	41.6667	83.3333
										33	83.3333	16.6667	25
										35	83.3333	33.3333	33.3333
										37	83.3333	33.3333	25
										39	83.3333	25	16.6667

## Sheet: TBARS
TBARS (Lipid Peroxidation)
													Standard Curve (21C, 31C, hypoxia)
			Absorbance							Dilution Corrected				ABS
Anemone ID	Exposure	Treatment	Replicate 1	Replicate 2	Average	Blank Corrected Average	[MDA] uM (or nmol/ml)	Corrected for dilution	[Protein] mg/mL	[Protein] mg/mL	[MDA] (nmol MDA/mg protein)		Concentration	Replicate 1	Replicate 2	Average	Blank Corrected
C1	21C	Control	0.481	0.467	0.474	0.424	19.4817	58.445	0.482591	0.965182	60.5533		0	0.049	0.051	0.05	0
C2	21C	Control	0.307	0.318	0.3125	0.2625	12.0734	36.2202	0.594104	1.18821	30.483		2.25	0.098	0.097	0.0975	0.0475
C3	21C	Control	0.213	0.22	0.2165	0.1665	7.66972	23.0092	0.319473	0.638947	36.0111		4.5	0.144	0.139	0.1415	0.0915
C4	21C	Control	0.327	0.331	0.329	0.279	12.8303	38.4908	0.531823	1.06365	36.1876		9	0.255	0.248	0.2515	0.2015
C5	21C	Control	0.303	0.309	0.306	0.256	11.7752	35.3257	0.375526	0.751053	47.0349		18	0.459	0.433	0.446	0.396
C6	21C	Control	0.224	0.231	0.2275	0.1775	8.17431	24.5229	0.486743	0.973486	25.1908		30	0.706	0.698	0.702	0.652
C7	21C	Control	0.246	0.233	0.2395	0.1895	8.72477	26.1743	0.469541	0.939083	27.8722
C8	21C	Control	0.186	0.192	0.189	0.139	6.40826	19.2248	0.510766	1.02153	18.8196
C9	21C	5mM SHAM	0.259	0.269	0.264	0.214	9.84862	29.5459	0.447298	0.894596	33.027
C10	21C	5mM SHAM	0.199	0.202	0.2005	0.1505	6.93578	20.8073	0.388576	0.777152	26.7738
C11	21C	5mM SHAM	0.192	0.194	0.193	0.143	6.59174	19.7752	0.447298	0.894596	22.1052
C12	21C	5mM SHAM	0.2	0.191	0.1955	0.1455	6.70642	20.1193	0.509579	1.01916	19.741
C13	21C	5mM SHAM	0.194	0.196	0.195	0.145	6.68349	20.0505	0.490302	0.980604	20.4471
C14	21C	5mM SHAM	0.191	0.197	0.194	0.144	6.63761	19.9128	0.483481	0.966961	20.5932
C15	21C	5mM SHAM	0.185	0.197	0.191	0.141	6.5	19.5	0.308203	0.616407	31.635
C16	21C	5mM SHAM	0.207	0.203	0.205	0.155	7.1422	21.4266	0.444629	0.889258	24.0949
T1	31C	Control	0.337	0.359	0.348	0.298	13.7018	41.1055	0.477846	0.955691	43.0113
T2	31C	Control	0.355	0.365	0.36	0.31	14.2523	42.7569	0.457678	0.915357	46.7106
T3	31C	Control	0.343	0.382	0.3625	0.3125	14.367	43.1009	0.44107	0.88214	48.8595
T4	31C	Control	0.339	0.34	0.3395	0.2895	13.3119	39.9358	0.431283	0.862566	46.2988
T5	31C	Control	0.422	0.424	0.423	0.373	17.1422	51.4266	0.44285	0.885699	58.0633
T6	31C	Control	0.325	0.324	0.3245	0.2745	12.6239	37.8716	0.460941	0.921881	41.0807
T7	31C	Control	0.382	0.354	0.368	0.318	14.6193	43.8578	0.439884	0.879767	49.8516
T8	31C	Control	0.352	0.364	0.358	0.308	14.1606	42.4817	0.377306	0.754612	56.296
T9	31C	5mM SHAM	0.335	0.341	0.338	0.288	13.2431	39.7294	0.427131	0.854262	46.5072
T10	31C	5mM SHAM	0.366	0.355	0.3605	0.3105	14.2752	42.8257	0.367519	0.735038	58.2633
T11	31C	5mM SHAM	0.374	0.363	0.3685	0.3185	14.6422	43.9266	0.341717	0.683433	64.2734		Standard Curve (sulphide)
T12	31C	5mM SHAM	0.341	0.333	0.337	0.287	13.1972	39.5917	0.315321	0.630642	62.78			ABS
T13	31C	5mM SHAM	0.368	0.367	0.3675	0.3175	14.5963	43.789	0.390948	0.781897	56.0035		Concentration	Replicate 1	Replicate 2	Average	Blank Corrected
T14	31C	5mM SHAM	0.396	0.38	0.388	0.338	15.5367	46.6101	0.351504	0.703007	66.301		0	0.055	0.054	0.0545	0
T15	31C	5mM SHAM	0.332	0.327	0.3295	0.2795	12.8532	38.5596	0.340234	0.680467	56.6664		4.5	0.161	0.168	0.1645	0.11
T16	31C	5mM SHAM	0.392	0.38	0.386	0.336	15.445	46.3349	0.271131	0.542262	85.4473		9	0.279	0.297	0.288	0.2335
H1	Hypoxia	Control	0.427	0.382	0.4045	0.3545	16.2936	48.8807	0.399253	0.798505	61.2153		18	0.544	0.547	0.5455	0.491
H2	Hypoxia	Control	0.384	0.404	0.394	0.344	15.8119	47.4358	0.537161	1.07432	44.1541		30	0.821	0.867	0.844	0.7895
H3	Hypoxia	Control	0.413	0.42	0.4165	0.3665	16.844	50.5321	0.520849	1.0417	48.5093
H4	Hypoxia	Control	0.388	0.379	0.3835	0.3335	15.3303	45.9908	0.440477	0.880954	52.2057
H5	Hypoxia	Control	0.422	0.422	0.422	0.372	17.0963	51.289	0.601815	1.20363	42.6119
H6	Hypoxia	Control	0.401	0.389	0.395	0.345	15.8578	47.5734	0.534789	1.06958	44.4787
H7	Hypoxia	Control	0.427	0.431	0.429	0.379	17.4174	52.2523	0.647191	1.29438	40.3685
H8	Hypoxia	Control	0.424	0.416	0.42	0.37	17.0046	51.0138	0.558811	1.11762	45.6449
H9	Hypoxia	5mM SHAM	0.431	0.423	0.427	0.377	17.3257	51.9771	0.535382	1.07076	48.5421
H10	Hypoxia	5mM SHAM	0.425	0.425	0.425	0.375	17.2339	51.7018	0.454713	0.909425	56.8511
H11	Hypoxia	5mM SHAM	0.441	0.436	0.4385	0.3885	17.8532	53.5596	0.472211	0.944421	56.7116
H12	Hypoxia	5mM SHAM	0.426	0.446	0.436	0.386	17.7385	53.2156	0.436621	0.873243	60.9402
H13	Hypoxia	5mM SHAM	0.454	0.44	0.447	0.397	18.2431	54.7294	0.425351	0.850703	64.3343
H14	Hypoxia	5mM SHAM	0.444	0.449	0.4465	0.3965	18.2202	54.6606	0.420903	0.841806	64.9325
H15	Hypoxia	5mM SHAM	0.451	0.45	0.4505	0.4005	18.4037	55.211	0.49742	0.99484	55.4974
H16	Hypoxia	5mM SHAM	0.438	0.457	0.4475	0.3975	18.2661	54.7982	0.466872	0.933745	58.6865
S1	Sulphide	Control	0.515	0.518	0.5165	0.462	17.4699	52.4098	0.317694	0.635388	82.4847
S2	Sulphide	Control	0.44	0.457	0.4485	0.394	14.9135	44.7406	0.317487	0.634974	70.4606
S3	Sulphide	Control	0.452	0.505	0.4785	0.424	16.0414	48.1241	0.367449	0.734898	65.484
S4	Sulphide	Control	0.421	0.478	0.4495	0.395	14.9511	44.8534	0.487812	0.975625	45.974
S5	Sulphide	Control	0.477	0.506	0.4915	0.437	16.5301	49.5902	0.349281	0.698562	70.989
S6	Sulphide	Control	0.454	0.483	0.4685	0.414	15.6654	46.9962	0.337926	0.675852	69.5363
S7	Sulphide	Control	0.52	0.543	0.5315	0.477	18.0338	54.1015	0.339061	0.678123	79.7813
S8	Sulphide	Control	0.462	0.482	0.472	0.4175	15.797	47.391	0.471537	0.943073	50.2516
S9	Sulphide	Control	0.526	0.508	0.517	0.4625	17.4887	52.4662	0.410598	0.821196	63.8899
S10	Sulphide	5mM SHAM	0.489	0.502	0.4955	0.441	16.6805	50.0414	0.458289	0.916578	54.5958
S11	Sulphide	5mM SHAM	0.511	0.501	0.506	0.4515	17.0752	51.2256	0.450341	0.900681	56.8742
S12	Sulphide	5mM SHAM	0.467	0.468	0.4675	0.413	15.6278	46.8835	0.440121	0.880242	53.262
S13	Sulphide	5mM SHAM	0.488	0.52	0.504	0.4495	17	51	0.52869	1.05738	48.2324
S14	Sulphide	5mM SHAM	0.485	0.497	0.491	0.4365	16.5113	49.5338	0.358743	0.717487	69.038
S15	Sulphide	5mM SHAM	0.506	0.524	0.515	0.4605	17.4135	52.2406	0.317108	0.634217	82.3703
S16	Sulphide	5mM SHAM	0.497	0.507	0.502	0.4475	16.9248	50.7744	0.391294	0.782589	64.8801
S17	Sulphide	5mM SHAM	0.505	0.509	0.507	0.4525	17.1128	51.3383	0.347388	0.694777	73.8919
S18	Sulphide	5mM SHAM	0.523	0.536	0.5295	0.475	17.9586	53.8759	0.401514	0.803028	67.091

## Sheet: Protein Carbonyl
Protein Carbonyls
			Absorbance
Anemone ID	Exposure	Treatment	Replicate 1	Replicate 2	Average	Blank Corrected	Protein Carbonyl content (nmol/well)	[Protein] ug/mL	Protein content (mg/well)	Carbonyl Content (nmol/mg protein)
C1	21C	Control	0.144	0.147	0.1455	0.1035	1.4637	73.1667	1.46333	1.00025
C2	21C	Control	0.132	0.129	0.1305	0.0885	1.25157	129	2.58	0.485105
C3	21C	Control									pipetting error
C4	21C	Control	0.129	0.141	0.135	0.093	1.31521	53.1667	1.06333	1.23688
C5	21C	Control	0.132	0.141	0.1365	0.0945	1.33642	176.5	3.53	0.37859
C6	21C	Control	0.12	0.144	0.132	0.09	1.27278	50.6667	1.01333	1.25604
C7	21C	Control	0.126	0.135	0.1305	0.0885	1.25157	49.8333	0.996667	1.25576
C8	21C	Control	0.126	0.132	0.129	0.087	1.23036	54	1.08	1.13922
C9	21C	5mM SHAM	0.129	0.141	0.135	0.093	1.31521	54.8333	1.09667	1.19928
C10	21C	5mM SHAM	0.132	0.132	0.132	0.09	1.27278	67.3333	1.34667	0.945137
C11	21C	5mM SHAM	0.135	0.141	0.138	0.096	1.35764	54	1.08	1.25707
C12	21C	5mM SHAM	0.147	0.144	0.1455	0.1035	1.4637	51.5	1.03	1.42107
C13	21C	5mM SHAM	0.147	0.147	0.147	0.105	1.48492	59.8333	1.19667	1.24088
C14	21C	5mM SHAM	0.141	0.144	0.1425	0.1005	1.42128	50.6667	1.01333	1.40257
C15	21C	5mM SHAM	0.135	0.147	0.141	0.099	1.40006	33.1667	0.663333	2.11065
C16	21C	5mM SHAM	0.132	0.135	0.1335	0.0915	1.294	48.1667	0.963333	1.34325
T1	31C	Control		0.162	0.162	0.1155	1.63341	101.5	2.03	0.804634
T2	31C	Control	0.147	0.165	0.156	0.1095	1.54855	61.5	1.23	1.25899
T3	31C	Control	0.147	0.159	0.153	0.1065	1.50613	76.5	1.53	0.984398
T4	31C	Control	0.144	0.153	0.1485	0.102	1.44249	65.6667	1.31333	1.09834
T5	31C	Control	0.132	0.153	0.1425	0.096	1.35764	51.5	1.03	1.31809
T6	31C	Control	0.132	0.156	0.144	0.0975	1.37885	64	1.28	1.07723
T7	31C	Control	0.147	0.153	0.15	0.1035	1.4637	50.6667	1.01333	1.44444
T8	31C	Control	0.156	0.174	0.165	0.1185	1.67583	46.5	0.93	1.80197
T9	31C	5mM SHAM	0.141	0.144	0.1425	0.096	1.35764	39	0.78	1.74056
T10	31C	5mM SHAM	0.144	0.15	0.147	0.1005	1.42128	33.1667	0.663333	2.14263
T11	31C	5mM SHAM	0.138	0.135	0.1365	0.09	1.27278	36.5	0.73	1.74354
T12	31C	5mM SHAM	0.138	0.15	0.144	0.0975	1.37885	26.5	0.53	2.6016
T13	31C	5mM SHAM	0.168	0.168	0.168	0.1215	1.71826	39	0.78	2.2029
T14	31C	5mM SHAM	0.159	0.165	0.162	0.1155	1.63341	50.6667	1.01333	1.61191
T15	31C	5mM SHAM	0.147	0.165	0.156	0.1095	1.54855	31.5	0.63	2.45802
T16	31C	5mM SHAM	0.159	0.162	0.1605	0.114	1.61219	23.1667	0.463333	3.47955
H1	Hypoxia	Control	0.156	0.15	0.153	0.1075	1.52027	46.5	0.93	1.6347
H2	Hypoxia	Control	0.159	0.153	0.156	0.1105	1.5627	61.5	1.23	1.27048
H3	Hypoxia	Control	0.153	0.156	0.1545	0.109	1.54148	35.6667	0.713333	2.16096
H4	Hypoxia	Control	0.162	0.147	0.1545	0.109	1.54148	32.3333	0.646667	2.38374
H5	Hypoxia	Control	0.147	0.15	0.1485	0.103	1.45663	47.3333	0.946667	1.53869
H6	Hypoxia	Control	0.15	0.156	0.153	0.1075	1.52027	60.6667	1.21333	1.25297
H7	Hypoxia	Control	0.159	0.162	0.1605	0.115	1.62634	57.3333	1.14667	1.41832
H8	Hypoxia	Control	0.153	0.156	0.1545	0.109	1.54148	60.6667	1.21333	1.27045
H9	Hypoxia	5mM SHAM	0.204	0.21	0.207	0.1615	2.28394	63.1667	1.26333	1.80787
H10	Hypoxia	5mM SHAM	0.159	0.15	0.1545	0.109	1.54148	28.1667	0.563333	2.73636
H11	Hypoxia	5mM SHAM	0.162	0.189	0.1755	0.13	1.83847	25.6667	0.513333	3.58143
H12	Hypoxia	5mM SHAM	0.204	0.153	0.1785	0.133	1.88089	45.6667	0.913333	2.05937
H13	Hypoxia	5mM SHAM	0.177	0.18	0.1785	0.133	1.88089	32.3333	0.646667	2.9086
H14	Hypoxia	5mM SHAM	0.156	0.174	0.165	0.1195	1.68997	19	0.38	4.4473
H15	Hypoxia	5mM SHAM	0.153	0.156	0.1545	0.109	1.54148	66.5	1.33	1.15901
H16	Hypoxia	5mM SHAM	0.159	0.153	0.156	0.1105	1.5627	36.5	0.73	2.14068
H17	Hypoxia	5mM SHAM	0.162	0.264	0.213	0.165	2.33344	124.833	2.49667	0.934621
H18	Hypoxia	5mM SHAM	0.18	0.204	0.192	0.144	2.03646	101.5	2.03	1.00318
H19	Hypoxia	Control	0.216	0.201	0.2085	0.1605	2.2698	119	2.38	0.953697
H20	Hypoxia	Control	0.189	0.177	0.183	0.135	1.90918	29	0.58	3.29168
H21	Hypoxia	Control	0.156	0.156	0.156	0.108	1.52734	53.1667	1.06333	1.43637
Assay BLANK (hypoxia)			0.045	0.046	0.0455
Assay BLANK (31C)			0.046	0.047	0.0465
Assay BLANK (21C)			0.042	0.042	0.042
Assay BLANK (hypoxia extra)			0.047	0.049	0.048
